# Supplementary material for: Park entrances, commonly contaminated with infective Toxocara canis eggs, present a risk of zoonotic infection and an opportunity for focused intervention
Source: PLoS Negl Trop Dis. 2025 Mar 27;19(3):e0012917. doi: 10.1371/journal.pntd.0012917 (PMC11949369; doi:10.1371/journal.pntd.0012917)
Supplement: S1 Data — (XLSX) [file pntd.0012917.s002.xlsx]

## Sheet: Full Dataset
Sample ID	Sample Label	Park Sample Code	Park Number	Park Sample ID	X	Y	Category	Sample Date	Park	Temperature	Moisture	Sit	Visible faeces	PlaNot Cover	Sample weight (g)	Date analysed		Coverslip 1	Coverslip 2	Toxocara Total	Toxocara N/Y	Toxo Suspects	Suspects N/Y	Unebryonated	Embryonating	Embryonated	EPG
1	BG1	BG	1	1	53.3226	-6.26013	Entrance	2021-05-04	Belgrave Square	20	Wet	Yes	No		492	2021-08-12	100	0	0	0	0	0	0	0	0	0	0
2	BG2	BG	1	2	53.3226	-6.26015	Entrance	2021-05-04	Belgrave Square	18	Wet	No	No		601	2021-08-09		0	0	0	0	0	0	0	0	0	0
3	BG4	BG	1	4	53.3227	-6.26015	Entrance	2021-05-04	Belgrave Square	20	Wet	No	No		464	2021-08-06		0	0	0	0	0	0	0	0	0	0
4	BG5	BG	1	5	53.3225	-6.25998	Entrance	2021-05-04	Belgrave Square		Wet	Yes	No		428	2021-08-11		0	0	0	0	0	0	0	0	0	0
5	BG6	BG	1	6	53.3225	-6.26005	Entrance	2021-05-04	Belgrave Square	17	Wet	No	No		399	2021-08-13		0	0	0	0	0	0	0	0	0	0
6	BG8	BG	1	8	53.3226	-6.26002	Entrance	2021-05-04	Belgrave Square	17	Dry	No	No		588	2021-08-11		0	0	0	0	0	0	0	0	0	0
7	BG9	BG	1	9	53.3225	-6.26013	Entrance	2021-05-04	Belgrave Square	18	Wet	No	No		421	2021-08-12		0	0	0	0	0	0	0	0	0	0
8	BG10	BG	1	10	53.3229	-6.26109	Entrance	2021-05-04	Belgrave Square									0	0	0	0	0	0	0	0	0	0
9	BG11	BG	1	11	53.3228	-6.26107	Entrance	2021-05-04	Belgrave Square	19	Wet	Yes	No		381	2021-08-09		0	0	0	0	0	0	0	0	0	0
10	BG12	BG	1	12	53.3229	-6.26122	Entrance	2021-05-04	Belgrave Square	19	Wet	Yes	No		429	2021-08-06		0	0	0	0	0	0	0	0	0	0
11	BG13	BG	1	13	53.3229	-6.26117	Entrance	2021-05-04	Belgrave Square	19	Wet	No	No		395	2021-08-17		0	0	0	0	0	0	0	0	0	0
12	BG14	BG	1	14	53.3229	-6.26128	Entrance	2021-05-04	Belgrave Square	19	Wet	No	No		350	2021-08-06		0	0	0	0	0	0	0	0	0	0
13	BG15	BG	1	15	53.3228	-6.26123	Entrance	2021-05-04	Belgrave Square	18	Wet	No	No		514	2021-08-09		0	0	0	0	0	0	0	0	0	0
14	BG16	BG	1	16	53.3229	-6.26113	Entrance	2021-05-04	Belgrave Square	22	Wet	No	No		485	2021-08-06		0	0	0	0	0	0	0	0	0	0
15	BG17	BG	1	17	53.3228	-6.26123	Entrance	2021-05-04	Belgrave Square	19	Wet	Yes	No		390	2021-08-10		0	0	0	0	0	0	0	0	0	0
16	BG18	BG	1	18	53.3228	-6.26112	Entrance	2021-05-04	Belgrave Square	19	Wet	No	No		541	2021-08-06		0	0	0	0	0	0	0	0	0	0
17	BG19	BG	1	19	53.3228	-6.26113	Entrance	2021-05-04	Belgrave Square	18	Wet	Yes	No		359	2021-08-10		0	0	0	0	0	0	0	0	0	0
18	BG20	BG	1	20	53.323	-6.26073	Entrance	2021-05-04	Belgrave Square	20	Wet	No	No		483	2021-08-06		0	0	0	0	0	0	0	0	0	0
19	BG7a	BG	1	7a			Entrance	2021-05-04	Belgrave Square	18	Wet	No	No		509	2021-08-09		0	0	0	0	0	0	0	0	0	0
20	BG21	BG	1	21	53.323	-6.26059	Sitting	2021-05-04	Belgrave Square									0	0	0	0	0	0	0	0	0	0
21	BG22	BG	1	22	53.323	-6.26054	Sitting	2021-05-04	Belgrave Square	20	Wet	No	No		465	2021-08-06		0	0	0	0	0	0	0	0	0	0
22	BG23	BG	1	23	53.323	-6.26068	Sitting	2021-05-04	Belgrave Square	21	Wet	Yes	Yes		568	2021-08-11		0	0	0	0	0	0	0	0	0	0
23	BG26	BG	1	26	53.323	-6.26061	Sitting	2021-05-04	Belgrave Square	18	Wet	Yes	No		>600	2021-08-13		0	0	0	0	0	0	0	0	0	0
24	BG27	BG	1	27	53.323	-6.2607	Sitting	2021-05-04	Belgrave Square	18	Wet	Yes	No		586	2021-08-11		0	0	0	0	0	0	0	0	0	0
25	BG28	BG	1	28	53.3231	-6.2608	Sitting	2021-05-04	Belgrave Square	18	Wet	Yes	No		601	2021-08-09		0	0	0	0	0	0	0	0	0	0
26	BG29	BG	1	29	53.323	-6.26076	Sitting	2021-05-04	Belgrave Square									0	0	0	0	0	0	0	0	0	0
27	BG30	BG	1	30	53.3222	-6.26015	Sitting	2021-05-04	Belgrave Square	21	Wet	Yes	No		455	2021-08-06		0	0	0	0	2	1	0	0	0	0
28	BG24a	BG	1	24a	53.3231	-6.26072	Sitting	2021-05-04	Belgrave Square	20	Wet	Yes	No		617	2021-08-11		0	0	0	0	0	0	0	0	0	0
29	BG24b	BG	1	24b			Sitting	2021-05-04	Belgrave Square	21	Wet	Yes	No		600	2021-08-12		0	0	0	0	0	0	0	0	0	0
30	BG25a	BG	1	25a	53.323	-6.26059	Sitting	2021-05-04	Belgrave Square	20	Wet	Yes	No		464	2021-08-11		0	0	0	0	0	0	0	0	0	0
31	BG25b	BG	1	25b			Sitting	2021-05-04	Belgrave Square	19	Wet	Yes	No		464	2021-08-11		0	0	0	0	0	0	0	0	0	0
32	BG31	BG	1	31	53.3223	-6.26013	Sitting	2021-05-05	Belgrave Square		Wet	No	No		404	2021-08-09		0	0	0	0	0	0	0	0	0	0
33	BG32	BG	1	32	53.3223	-6.26019	Sitting	2021-05-05	Belgrave Square	16	Dry	Yes	No		470	2021-08-10		0	0	0	0	0	0	0	0	0	0
34	BG33	BG	1	33	53.3223	-6.26001	Sitting	2021-05-05	Belgrave Square	16	Wet	Yes	No		468	2021-08-09		0	0	0	0	0	0	0	0	0	0
35	BG34	BG	1	34	53.3224	-6.26009	Sitting	2021-05-05	Belgrave Square	16	Wet	Yes	No		422	2021-08-13		0	0	0	0	0	0	0	0	0	0
36	BG35	BG	1	35	53.3223	-6.26019	Sitting	2021-05-05	Belgrave Square	15	Wet	Yes	No		386	2021-08-17		0	0	0	0	0	0	0	0	0	0
37	BG36	BG	1	36	53.3223	-6.26014	Sitting	2021-05-05	Belgrave Square	17	Wet	Yes	No		348	2021-08-13		0	0	0	0	0	0	0	0	0	0
38	BG37	BG	1	37	53.3223	-6.26004	Sitting	2021-05-05	Belgrave Square	17	Wet	Yes	No		427	2021-08-10		0	0	0	0	0	0	0	0	0	0
39	BG38	BG	1	38	53.3223	-6.26009	Sitting	2021-05-05	Belgrave Square	16	Wet	Yes	No		475	2021-08-10		0	0	0	0	0	0	0	0	0	0
40	BG39	BG	1	39	53.3222	-6.26005	Sitting	2021-05-05	Belgrave Square	15	Dry	Yes	No		392	2021-08-09		0	0	0	0	0	0	0	0	0	0
41	BG40	BG	1	40			Sitting	2021-05-05	Belgrave Square	16	Wet	Yes	No		463	2021-08-10		0	0	0	0	0	0	0	0	0	0
42	BGPG1	BGPG	1	1	53.32246799	-6.26118615	Playground	2021-05-05	Belgrave Square	17	Wet	Yes	No		511	2021-08-17		0	0	0	0	0	0	0	0	0	0
43	BGPG10	BGPG	1	10	53.3225945	-6.26039058	Playground	2021-05-05	Belgrave Square		Wet	Yes	Yes		479	2021-08-12		0	0	0	0	0	0	0	0	0	0
44	BGPG2	BGPG	1	2	53.32237442	-6.26073243	Playground	2021-05-05	Belgrave Square	17	Wet	Yes	Yes		361	2021-08-12		0	0	0	0	0	0	0	0	0	0
45	BGPG3	BGPG	1	3	53.32241073	-6.26074948	Playground	2021-05-05	Belgrave Square	17	Wet	Yes	No		322	2021-08-13		0	0	0	0	0	0	0	0	0	0
46	BGPG4	BGPG	1	4	53.32241826	-6.26075218	Playground	2021-05-05	Belgrave Square	17	Wet	Yes	No		350	2021-08-12		0	0	0	0	0	0	0	0	0	0
47	BGPG5	BGPG	1	5	53.32243113	-6.26074607	Playground	2021-05-05	Belgrave Square	17	Wet	Yes	No		341	2021-08-10		0	0	0	0	0	0	0	0	0	0
48	BGPG6	BGPG	1	6	53.32267213	-6.26104212	Playground	2021-05-05	Belgrave Square	16	Dry	Yes	No		373	2021-08-12		0	0	0	0	0	0	0	0	0	0
49	BGPG7	BGPG	1	7	53.32261652	-6.26080226	Playground	2021-05-05	Belgrave Square	16	Wet	Yes	No		376	2021-08-17		0	0	0	0	0	0	0	0	0	0
50	BGPG8	BGPG	1	8	53.32259072	-6.26072644	Playground	2021-05-05	Belgrave Square	16	Wet	Yes	No		444	2021-08-13		0	0	0	0	0	0	0	0	0	0
51	BGPG9	BGPG	1	9	53.3227436	-6.26028897	Playground	2021-05-05	Belgrave Square	16	Wet	Yes	No		496	2021-08-13		0	0	0	0	0	0	0	0	0	0
54	BK20	BK	7	20	53.3317	-6.31064	Entrance	2022-03-07	Brickfield Park	7	Wet	No	No	Yes	301	2022-03-29		0	0	0	0	0	0	0	0	0	0
55	BK21	BK	7	21	53.3317	-6.31069	Entrance	2022-03-07	Brickfield Park	7	Wet	No	No	No	254	2022-03-25		0	0	0	0	2	1	0	0	0	0
56	BK22	BK	7	22	53.3317	-6.31075	Entrance	2022-03-07	Brickfield Park	7	Dry	No	No	Yes	263	2022-03-16		0	0	0	0	0	0	0	0	0	0
57	BK23	BK	7	23	53.3317	-6.31072	Entrance	2022-03-07	Brickfield Park	7	Wet	No	No	Yes	275	2022-03-29		0	0	0	0	0	0	0	0	0	0
58	BK24	BK	7	24	53.3316	-6.3106	Entrance	2022-03-07	Brickfield Park	7	Wet	No	No	Yes	227	2022-03-10		0	0	0	0	0	0	0	0	0	0
59	BK25	BK	7	25	53.3316	-6.31081	Entrance	2022-03-07	Brickfield Park	7	Dry	No	No	Yes	463	2022-03-16		0	0	0	0	0	0	0	0	0	0
60	BK26	BK	7	26	53.3317	-6.31078	Entrance	2022-03-07	Brickfield Park	7	Dry	No	No	Yes	261	2022-03-15		0	0	0	0	0	0	0	0	0	0
61	BK27	BK	7	27	53.3317	-6.31082	Entrance	2022-03-07	Brickfield Park	7	Wet	No	No	No	191	2022-03-25		0	0	0	0	0	0	0	0	0	0
62	BK28	BK	7	28	53.3317	-6.31061	Entrance	2022-03-07	Brickfield Park	7	Wet	No	No	Yes	393	2022-03-16		0	0	0	0	0	0	0	0	0	0
63	BK29	BK	7	29	53.3317	-6.31082	Entrance	2022-03-07	Brickfield Park	7	Dry	No	No	Yes	250	2022-03-15		0	0	0	0	0	0	0	0	0	0
64	BK50	BK	7	50	53.3315	-6.30315	Entrance	2022-03-07	Brickfield Park	9	Dry	No	No	No	495	2022-03-15		0	0	0	0	0	0	0	0	0	0
65	BK51	BK	7	51	53.3315	-6.30332	Entrance	2022-03-07	Brickfield Park	6		No	Yes	No	394	2022-03-15		0	0	0	0	0	0	0	0	0	0
66	BK52	BK	7	52	53.3315	-6.30324	Entrance	2022-03-07	Brickfield Park	7	Wet	No	No	Yes	342	2022-03-11		0	0	0	0	0	0	0	0	0	0
67	BK53	BK	7	53	53.3315	-6.30328	Entrance	2022-03-07	Brickfield Park	7	Wet	No	Yes	No	389	2022-03-14		0	0	0	0	1	1	0	0	0	0
68	BK54	BK	7	54	53.3314	-6.3031	Entrance	2022-03-07	Brickfield Park	9	Wet	No	No	No	374	2022-03-14		0	0	0	0	0	0	0	0	0	0
69	BK55	BK	7	55	53.3315	-6.3031	Entrance	2022-03-07	Brickfield Park	7	Dry	No	No	No	473	2022-03-15		0	0	0	0	0	0	0	0	0	0
70	BK56	BK	7	56	53.3315	-6.30328	Entrance	2022-03-07	Brickfield Park	6	Wet	No	Yes	Yes	451	2022-03-15		0	0	0	0	0	0	0	0	0	0
71	BK57	BK	7	57	53.3314	-6.30316	Entrance	2022-03-07	Brickfield Park	8	Dry	No	No	Yes	446	2022-03-11		0	0	0	0	0	0	0	0	0	0
72	BK58	BK	7	58	53.3314	-6.30326	Entrance	2022-03-07	Brickfield Park	7	Wet	No	Yes	No	303	2022-03-28		0	0	0	0	0	0	0	0	0	0
73	BK59	BK	7	59	53.3315	-6.3032	Entrance	2022-03-07	Brickfield Park	8	Wet	No	No	Yes	436	2022-03-15		0	0	0	0	0	0	0	0	0	0
74	BK0	BK	7	0	53.3318	-6.30865	Sideline	2022-03-07	Brickfield Park	7	Dry	Yes	Yes	No	189	2022-03-16		0	0	0	0	0	0	0	0	0	0
75	BK1	BK	7	1	53.3318	-6.30859	Sideline	2022-03-07	Brickfield Park	9	Wet	Yes	No	Yes	187	2022-03-29		0	0	0	0	1	1	0	0	0	0
76	BK2	BK	7	2	53.3318	-6.30881	Sideline	2022-03-07	Brickfield Park	6	Wet	No	Yes	No	246	2022-03-15		0	0	0	0	0	0	0	0	0	0
77	BK3	BK	7	3	53.3318	-6.30875	Sideline	2022-03-07	Brickfield Park	6	Wet	Yes	Yes	No	268	2022-03-25		0	0	0	0	1	1	0	0	0	0
78	BK4	BK	7	4	53.3318	-6.30863	Sideline	2022-03-07	Brickfield Park	7	Wet	Yes	Yes	No	299	2022-03-16		0	0	0	0	0	0	0	0	0	0
79	BK5	BK	7	5	53.3318	-6.30868	Sideline	2022-03-07	Brickfield Park	7		Yes	Yes	No	182	2022-03-16		0	0	0	0	0	0	0	0	0	0
80	BK6	BK	7	6	53.3318	-6.3087	Sideline	2022-03-07	Brickfield Park	6	Wet	Yes	Yes	No	140	2022-03-28		0	0	0	0	0	0	0	0	0	0
81	BK7	BK	7	7	53.3318	-6.30864	Sideline	2022-03-07	Brickfield Park	7	Wet	Yes	Yes	No	200	2022-03-25		0	0	0	0	0	0	0	0	0	0
82	BK8	BK	7	8	53.3318	-6.30883	Sideline	2022-03-07	Brickfield Park	7	Wet	No	Yes	No	198	2022-03-29		0	0	0	0	0	0	0	0	0	0
83	BK9	BK	7	9	53.3318	-6.30861	Sideline	2022-03-07	Brickfield Park	7	Dry	No	No	No	180	2022-03-25		0	0	0	0	1	1	0	0	0	0
84	BK10	BK	7	10	53.3327	-6.30772	Sideline	2022-03-07	Brickfield Park	8	Wet	Yes	No	No	293	2022-03-11		0	0	0	0	0	0	0	0	0	0
85	BK11	BK	7	11	53.3327	-6.30768	Sideline	2022-03-07	Brickfield Park	11	Dry	Yes	No	No	258	2022-03-15		0	0	0	0	0	0	0	0	0	0
86	Bk12	BK	7	12	53.3327	-6.30769	Sideline	2022-03-07	Brickfield Park	8	Wet	Yes	No	No	237	2022-03-10		0	0	0	0	0	0	0	0	0	0
87	BK13	BK	7	13	53.3327	-6.30761	Sideline	2022-03-07	Brickfield Park	10	Wet	Yes	No	No	164	2022-03-10		0	0	0	0	0	0	0	0	0	0
88	BK14	BK	7	14	53.3327	-6.30783	Sideline	2022-03-07	Brickfield Park	8	Wet	Yes	No	No	168	2022-03-14		0	0	0	0	0	0	0	0	0	0
89	BK15	BK	7	15	53.3327	-6.30778	Sideline	2022-03-07	Brickfield Park	9	Dry	Yes	No	No	275	2022-03-11		0	0	0	0	0	0	0	0	0	0
90	BK16	BK	7	16	53.3327	-6.30755	Sideline	2022-03-07	Brickfield Park	10	Dry	Yes	No	No	268	2022-03-15		0	0	0	0	0	0	0	0	0	0
91	BK17	BK	7	17	53.3327	-6.3078	Sideline	2022-03-07	Brickfield Park	8	Dry	Yes	No	No	224	2022-03-14		0	0	0	0	0	0	0	0	0	0
92	BK18	BK	7	18	53.3327	-6.30759	Sideline	2022-03-07	Brickfield Park	10	Wet	Yes	No	No	270	2022-03-11		0	0	0	0	0	0	0	0	0	0
93	BK19	BK	7	19	53.3327	-6.30773	Sideline	2022-03-07	Brickfield Park	10	Dry	Yes	No	No	269	2022-03-11		0	0	0	0	0	0	0	0	0	0
94	BK30	BK	7	30	53.3309	-6.30833	Sitting	2022-03-07	Brickfield Park	9	Wet	Yes	No	No	208	2022-03-14		0	0	0	0	0	0	0	0	0	0
95	BK31	BK	7	31	53.3309	-6.30831	Sitting	2022-03-07	Brickfield Park	10	Wet	Yes	No	No	251	2022-03-29		0	0	0	0	0	0	0	0	0	0
96	BK32	BK	7	32	53.331	-6.30848	Sitting	2022-03-07	Brickfield Park	9	Dry	Yes	No	No	200	2022-03-29		0	0	0	0	0	0	0	0	0	0
97	BK33	BK	7	33	53.3309	-6.30848	Sitting	2022-03-07	Brickfield Park	10	Dry	Yes	No	No	194	2022-03-29		0	0	0	0	0	0	0	0	0	0
98	BK34	BK	7	34	53.3309	-6.30838	Sitting	2022-03-07	Brickfield Park	9	Dry	Yes	No	No	230	2022-03-11		0	0	0	0	0	0	0	0	0	0
99	BK35	BK	7	35	53.3309	-6.30831	Sitting	2022-03-07	Brickfield Park	9	Wet	Yes	No	No	212	2022-03-14		0	0	0	0	0	0	0	0	0	0
100	BK36	BK	7	36	53.3309	-6.30844	Sitting	2022-03-07	Brickfield Park	9	Dry	Yes	No	No	266	2022-03-29		0	0	0	0	0	0	0	0	0	0
101	BK37	BK	7	37	53.3309	-6.30851	Sitting	2022-03-07	Brickfield Park	9	Dry	Yes	No	No	252	2022-03-14		0	0	0	0	0	0	0	0	0	0
102	BK38	BK	7	38	53.3309	-6.30853	Sitting	2022-03-07	Brickfield Park	9	Dry	Yes	No	No	220	2022-03-14		0	0	0	0	0	0	0	0	0	0
103	BK39	BK	7	39	53.3309	-6.30841	Sitting	2022-03-07	Brickfield Park	10	Wet	Yes	No	No	180	2022-03-29		0	0	0	0	0	0	0	0	0	0
104	BK40	BK	7	40	53.3329	-6.31011	Sitting	2022-03-07	Brickfield Park	8	Wet	Yes	No	No	254	2022-03-10		0	0	0	0	0	0	0	0	0	0
105	BK41	BK	7	41	53.3329	-6.31029	Sitting	2022-03-07	Brickfield Park	8	Wet	Yes	No	No	275	2022-03-11		0	0	0	0	0	0	0	0	0	0
106	BK42	BK	7	42	53.3328	-6.31012	Sitting	2022-03-07	Brickfield Park	8	Wet	Yes	No	No	231	2022-03-10		0	0	0	0	1	1	0	0	0	0
107	Bk43	BK	7	43	53.3328	-6.31023	Sitting	2022-03-07	Brickfield Park	8	Wet	Yes	No	No	295	2022-03-10		0	0	0	0	0	0	0	0	0	0
108	BK44	BK	7	44	53.3329	-6.31022	Sitting	2022-03-07	Brickfield Park	8	Wet	Yes	No	No	206	2022-03-10		0	0	0	0	1	1	0	0	0	0
109	BK45	BK	7	45	53.3328	-6.31018	Sitting	2022-03-07	Brickfield Park	8	Wet	Yes	No	No	319	2022-03-10		0	0	0	0	0	0	0	0	0	0
110	BK46	BK	7	46	53.3328	-6.31033	Sitting	2022-03-07	Brickfield Park	7	Wet	Yes	No	No	286	2022-03-10		0	0	0	0	0	0	0	0	0	0
111	Bk47	BK	7	47	53.3329	-6.31009	Sitting	2022-03-07	Brickfield Park	8	Dry	Yes	No	No	142	2022-03-10		0	0	0	0	0	0	0	0	0	0
112	BK48	BK	7	48	53.3329	-6.31028	Sitting	2022-03-07	Brickfield Park	8	Wet	Yes	No	No	172	2022-03-14		0	0	0	0	0	0	0	0	0	0
113	BK49	BK	7	49	53.3328	-6.31027	Sitting	2022-03-07	Brickfield Park						311	2022-03-11		0	0	0	0	0	0	0	0	0	0
114	BKPG1	BKPG	7	1	53.3313	-6.30424	Playground	2022-03-07	Brickfield Park	7	Wet	No	Yes	No	240	2022-03-29		0	0	0	0	0	0	0	0	0	0
115	BKPG10	BKPG	7	10	53.331	-6.30427	Playground	2022-03-07	Brickfield Park	10	Wet	No	No	Yes	318	2022-03-28		0	0	0	0	0	0	0	0	0	0
116	BKPG2	BKPG	7	2	53.3313	-6.30441	Playground	2022-03-07	Brickfield Park	7	Wet	No	No	Yes	242	2022-03-25		0	0	0	0	1	1	0	0	0	0
117	BKPG3	BKPG	7	3	53.3313	-6.30475	Playground	2022-03-07	Brickfield Park	7	Dry	No	No	Yes	378	2022-03-14		0	0	0	0	0	0	0	0	0	0
118	BKPG4	BKPG	7	4	53.3314	-6.30442	Playground	2022-03-07	Brickfield Park	8	Wet	No	No	Yes	333	2022-03-25		0	0	0	0	0	0	0	0	0	0
119	BKPG5	BKPG	7	5	53.3314	-6.30454	Playground	2022-03-07	Brickfield Park	8	Dry	Yes	No	Yes	440	2022-03-25		0	0	0	0	0	0	0	0	0	0
120	BKPG6	BKPG	7	6	53.3313	-6.30433	Playground	2022-03-07	Brickfield Park	8	Wet	No	No	No	366	2022-03-16		0	0	0	0	0	0	0	0	0	0
121	BKPG7	BKPG	7	7	53.3316	-6.30525	Playground	2022-03-07	Brickfield Park	7	Wet	Yes	No	Yes	344	2022-03-16		0	0	0	0	2	1	0	0	0	0
122	BKPG8	BKPG	7	8	53.3313	-6.30469	Playground	2022-03-07	Brickfield Park	8	Dry	Yes	No	No	325	2022-03-11		0	0	0	0	1	1	0	0	0	0
123	BKPG9	BKPG	7	9	53.3316	-6.30446	Playground	2022-03-07	Brickfield Park	10	Wet	Yes	No	Yes	278	2022-03-28		0	0	0	0	1	1	0	0	0	0
124	BY0	BY	11	0	53.3021	-6.29209	Sideline	2022-07-08	Bushy Park	24	Dry	Yes	No	No	292	2022-07-15		0	0	0	0	0	0	0	0	0	0
125	BY1	BY	11	1	53.3022	-6.29207	Sideline	2022-07-08	Bushy Park	24	Wet	Yes	No	No	269	2022-07-15		0	0	0	0	0	0	0	0	0	0
126	BY3	BY	11	3	53.3022	-6.29202	Sideline	2022-07-08	Bushy Park	24	Dry	Yes	No	No	286	2022-07-15		0	0	0	0	0	0	0	0	0	0
127	BY4	BY	11	4	53.3021	-6.29218	Sideline	2022-07-08	Bushy Park	25	Dry	Yes	No	No	247	2022-07-15		0	0	0	0	0	0	0	0	0	0
128	BY5	BY	11	5	53.3021	-6.29224	Sideline	2022-07-08	Bushy Park	25	Dry	Yes	No	No	252	2022-07-14		0	0	0	0	0	0	0	0	0	0
129	BY6	BY	11	6	53.3022	-6.29212	Sideline	2022-07-08	Bushy Park	24	Dry	Yes	No	No	321	2022-07-14		0	0	0	0	0	0	0	0	0	0
130	BY7	BY	11	7	53.3021	-6.29214	Sideline	2022-07-08	Bushy Park	25	Dry	Yes	No	No	221	2022-07-15		0	0	0	0	0	0	0	0	0	0
131	BY8	BY	11	8	53.3022	-6.29214	Sideline	2022-07-08	Bushy Park	24	Dry	Yes	No	No	240	2022-07-14		0	0	0	0	1	1	0	0	0	0
132	BY9	BY	11	9	53.3021	-6.29217	Sideline	2022-07-08	Bushy Park	25	Dry	Yes	No	No	269	2022-07-14		0	0	0	0	0	0	0	0	0	0
133	BY15	BY	11	15	53.302	-6.29563	Sideline	2022-07-08	Bushy Park	21	Dry	Yes	Yes	Yes	301	2022-07-15		0	0	0	0	0	0	0	0	0	0
134	BY20	BY	11	20	53.3048	-6.28377	Entrance	2022-07-08	Bushy Park	20	Dry	Yes	No	No	414	2022-07-14		0	0	0	0	0	0	0	0	0	0
135	BY21	BY	11	21	53.3047	-6.2838	Entrance	2022-07-08	Bushy Park	21	Dry	Yes	Yes	No	420	2022-07-15		0	0	0	0	0	0	0	0	0	0
136	BY22	BY	11	22	53.3047	-6.28387	Entrance	2022-07-08	Bushy Park	19	Dry	Yes	Yes	No	402	2022-07-15		0	0	0	0	0	0	0	0	0	0
137	BY23	BY	11	23	53.3047	-6.28373	Entrance	2022-07-08	Bushy Park	23	Dry	Yes	Yes	No	305	2022-07-14		0	0	0	0	0	0	0	0	0	0
138	BY24	BY	11	24	53.3048	-6.2837	Entrance	2022-07-08	Bushy Park	22	Dry	Yes	Yes	No	255	2022-07-15		0	0	0	0	1	1	0	0	0	0
139	BY25	BY	11	25	53.3047	-6.28384	Entrance	2022-07-08	Bushy Park	20	Dry	Yes	No	No	384	2022-07-15		0	0	0	0	0	0	0	0	0	0
140	BY26	BY	11	26	53.3047	-6.28375	Entrance	2022-07-08	Bushy Park	20	Dry	No	Yes	No	428	2022-07-15		0	0	0	0	0	0	0	0	0	0
141	BY27	BY	11	27	53.3047	-6.28389	Entrance	2022-07-08	Bushy Park	20	Dry	Yes	No	No	276	2022-07-15		0	0	0	0	1	1	0	0	0	0
142	BY28	BY	11	28	53.3046	-6.28377	Entrance	2022-07-08	Bushy Park	21	Dry	Yes	Yes	No	428	2022-07-15		0	0	0	0	2	1	0	0	0	0
143	BY29	BY	11	29	53.3047	-6.28369	Entrance	2022-07-08	Bushy Park	22	Dry	No	Yes	No	431	2022-07-15		0	0	0	0	0	0	0	0	0	0
144	BY30	BY	11	30	53.3014	-6.28808	Sitting	2022-07-08	Bushy Park	25	Dry	Yes	No	No	420	2022-07-15		0	0	0	0	0	0	0	0	0	0
145	BY31	BY	11	31	53.3014	-6.28811	Sitting	2022-07-08	Bushy Park	24	Wet	Yes	No	No	284	2022-07-14		0	0	0	0	0	0	0	0	0	0
146	BY32	BY	11	32	53.3014	-6.28803	Sitting	2022-07-08	Bushy Park	27	Dry	Yes	No	No	307	2022-07-14		0	0	0	0	0	0	0	0	0	0
147	BY35	BY	11	35	53.3014	-6.28798	Sitting	2022-07-08	Bushy Park	26	Dry	Yes	No	No	300	2022-07-14		0	0	0	0	0	0	0	0	0	0
148	BY38	BY	11	38	53.3013	-6.28805	Sitting	2022-07-08	Bushy Park	26	Dry	Yes	No	No	299	2022-07-14		0	0	0	0	0	0	0	0	0	0
149	BY39	BY	11	39	53.3013	-6.28809	Sitting	2022-07-08	Bushy Park	25	Dry	Yes	No	No	223	2022-07-14		0	0	0	0	0	0	0	0	0	0
150	BY40	BY	11	40	53.3007	-6.2932	Sitting	2022-07-08	Bushy Park	25	Dry	Yes	No	No	288	2022-07-14		0	0	0	0	0	0	0	0	0	0
151	BY41	BY	11	41	53.3008	-6.29327	Sitting	2022-07-08	Bushy Park	26	Dry	Yes	No	No	347	2022-07-14		0	0	0	0	0	0	0	0	0	0
152	BY42	BY	11	42	53.3007	-6.2933	Sitting	2022-07-08	Bushy Park	25	Wet	Yes	No	No	290	2022-07-14		0	0	0	0	0	0	0	0	0	0
153	BY43	BY	11	43	53.3007	-6.29321	Sitting	2022-07-08	Bushy Park	25	Dry	Yes	No	No	243	2022-07-14		0	0	0	0	0	0	0	0	0	0
154	BY44	BY	11	44	53.3007	-6.29313	Sitting	2022-07-08	Bushy Park	26	Dry	Yes	No	No	230	2022-07-14		0	0	0	0	0	0	0	0	0	0
155	BY45	BY	11	45	53.3008	-6.29324	Sitting	2022-07-08	Bushy Park	26	Dry	Yes	No	No	288	2022-07-15		0	0	0	0	0	0	0	0	0	0
156	BY46	BY	11	46	53.3008	-6.29314	Sitting	2022-07-08	Bushy Park	24	Dry	Yes	No	No	234	2022-07-15		0	0	0	0	0	0	0	0	0	0
157	BY47	BY	11	47	53.3007	-6.29323	Sitting	2022-07-08	Bushy Park	25	Dry	Yes	No	No	333	2022-07-14		0	0	0	0	0	0	0	0	0	0
158	BY48	BY	11	48	53.3007	-6.29326	Sitting	2022-07-08	Bushy Park	23	Dry	Yes	No	No	309	2022-07-14		0	0	0	0	0	0	0	0	0	0
159	BY49	BY	11	49	53.3008	-6.29321	Sitting	2022-07-08	Bushy Park	25	Wet	Yes	No	No	391	2022-07-14		0	0	0	0	0	0	0	0	0	0
160	BY52	BY	11	52	53.3037	-6.29392	Entrance	2022-07-08	Bushy Park	18	Dry	No	Yes	No	416	2022-07-15		0	0	0	0	0	0	0	0	0	0
161	BY56	BY	11	56	53.3037	-6.29373	Entrance	2022-07-08	Bushy Park	18	Dry	No	Yes	No	315	2022-07-15		0	0	0	0	0	0	0	0	0	0
162	BY58	BY	11	58	53.3037	-6.29377	Entrance	2022-07-08	Bushy Park	18	Wet	No	No	No	428	2022-07-15		0	0	0	0	0	0	0	0	0	0
163	BYPG1	BY	11	PG1	53.3018	-6.28793	Playground	2022-07-08	Bushy Park	29	Dry	Yes	No	No	350	2022-07-14		0	0	0	0	0	0	0	0	0	0
164	BYPG10	BY	11	PG10	53.3014	-6.28959	Playground	2022-07-08	Bushy Park	22	Dry	Yes	Yes	No	435	2022-07-14		0	0	0	0	1	1	0	0	0	0
165	BYPG2	BY	11	PG2	53.301	-6.28929	Playground	2022-07-08	Bushy Park	23	Wet	Yes	No	No	398	2022-07-14		0	0	0	0	0	0	0	0	0	0
166	BYPG3	BY	11	PG3	53.3011	-6.28917	Playground	2022-07-08	Bushy Park	23	Dry	Yes	No	No	339	2022-07-14		0	0	0	0	0	0	0	0	0	0
167	BYPG4	BY	11	PG4	53.301	-6.28943	Playground	2022-07-08	Bushy Park	24	Dry	Yes	No	No	404	2022-07-14		0	0	0	0	0	0	0	0	0	0
168	BYPG5	BY	11	PG5	53.301	-6.28935	Playground	2022-07-08	Bushy Park	24	Dry	Yes	No	No	380	2022-07-14		0	0	0	0	0	0	0	0	0	0
169	BYPG6	BY	11	PG6	53.3013	-6.2896	Playground	2022-07-08	Bushy Park	25	Dry	Yes	No	No	269	2022-07-14		0	0	0	0	0	0	0	0	0	0
170	BYPG7	BY	11	PG7	53.3014	-6.2897	Playground	2022-07-08	Bushy Park	25	Wet	Yes	No	No	267	2022-07-14		0	0	0	0	0	0	0	0	0	0
171	BYPG8	BY	11	PG8	53.3014	-6.28962	Playground	2022-07-08	Bushy Park	21	Dry	Yes	Yes	No	201	2022-07-14		0	0	0	0	0	0	0	0	0	0
172	BYPG9	BY	11	PG9	53.3012	-6.28992	Playground	2022-07-08	Bushy Park	25	Dry	Yes	No	No	237	2022-07-14		0	0	0	0	0	0	0	0	0	0
173	BY35(A)	BY	11	Rolling Dog	53.3014	-6.28798	Playground	2022-07-08	Bushy Park		Dry				297	2022-07-14		0	0	0	0		0	0	0	0	0
174		BY	11	2	53.3021	-6.29227	Sideline	2022-07-08	Bushy Park							2022-07-14		0	0	0	0	0	0	0	0	0	0
175		BY	11	10	53.302	-6.29555	Sideline	2022-07-08	Bushy Park							2022-07-14		0	0	0	0	0	0	0	0	0	0
176		BY	11	11	53.3021	-6.29562	Sideline	2022-07-08	Bushy Park							2022-07-14		0	0	0	0	0	0	0	0	0	0
177		BY	11	12	53.302	-6.29559	Sideline	2022-07-08	Bushy Park							2022-07-14		0	0	0	0	0	0	0	0	0	0
178		BY	11	13	53.302	-6.29555	Sideline	2022-07-08	Bushy Park							2022-07-14		0	0	0	0	0	0	0	0	0	0
179		BY	11	14	53.302	-6.29552	Sideline	2022-07-08	Bushy Park							2022-07-14		0	0	0	0	0	0	0	0	0	0
180		BY	11	16	53.302	-6.29557	Sideline	2022-07-08	Bushy Park							2022-07-14		0	0	0	0	0	0	0	0	0	0
181		BY	11	17	53.302	-6.29549	Sideline	2022-07-08	Bushy Park							2022-07-14		0	0	0	0	0	0	0	0	0	0
182		BY	11	18	53.3019	-6.29548	Sideline	2022-07-08	Bushy Park							2022-07-14		0	0	0	0	0	0	0	0	0	0
183		BY	11	19	53.3019	-6.29545	Sideline	2022-07-08	Bushy Park							2022-07-14		0	0	0	0	0	0	0	0	0	0
184		BY	11	33	53.3014	-6.28808	Sitting	2022-07-08	Bushy Park							2022-07-14		0	0	0	0	0	0	0	0	0	0
185		BY	11	34	53.3013	-6.28795	Sitting	2022-07-08	Bushy Park							2022-07-14		0	0	0	0	0	0	0	0	0	0
186		BY	11	36	53.3015	-6.288	Sitting	2022-07-08	Bushy Park							2022-07-14		0	0	0	0	0	0	0	0	0	0
187		BY	11	37	53.3014	-6.28801	Sitting	2022-07-08	Bushy Park							2022-07-14		0	0	0	0	0	0	0	0	0	0
188		BY	11	50	53.3036	-6.2937	Entrance	2022-07-08	Bushy Park							2022-07-14		0	0	0	0	0	0	0	0	0	0
189		BY	11	51	53.3036	-6.29381	Entrance	2022-07-08	Bushy Park							2022-07-14		0	0	0	0	0	0	0	0	0	0
190		BY	11	53	53.3036	-6.29387	Entrance	2022-07-08	Bushy Park							2022-07-14		0	0	0	0	0	0	0	0	0	0
191		BY	11	54	53.3036	-6.29387	Entrance	2022-07-08	Bushy Park							2022-07-14		0	0	0	0	0	0	0	0	0	0
192		BY	11	55	53.3036	-6.29385	Entrance	2022-07-08	Bushy Park							2022-07-14		0	0	0	0	0	0	0	0	0	0
193		BY	11	57	53.3037	-6.29381	Entrance	2022-07-08	Bushy Park							2022-07-14		0	0	0	0	0	0	0	0	0	0
194		BY	11	59	53.3037	-6.29385	Entrance	2022-07-08	Bushy Park							2022-07-14		0	0	0	0	0	0	0	0	0	0
195	EC1	EC	9	1	53.3242	-6.29529	Entrance	2022-05-18	Eamonn Ceannt Park	16	Dry	No	No	No	314	2022-05-25		0	0	0	0	0	0	0	0	0	0
196	EC2	EC	9	2	53.3242	-6.29544	Entrance	2022-05-18	Eamonn Ceannt Park	17	Wet	No	No	Yes	175	2022-05-23		0	0	0	0	1	1	0	0	0	0
197	EC3	EC	9	3	53.3241	-6.29534	Entrance	2022-05-18	Eamonn Ceannt Park	15	Dry	No	No	Yes	323	2022-05-19		0	0	0	0	0	0	0	0	0	0
198	EC4	EC	9	4	53.3241	-6.29543	Entrance	2022-05-18	Eamonn Ceannt Park	16	Dry	No	No	Yes	217	2022-05-25		0	0	0	0	0	0	0	0	0	0
199	EC5	EC	9	5	53.3242	-6.29531	Entrance	2022-05-18	Eamonn Ceannt Park	16	Wet	No	No	No	242	2022-05-23		0	0	0	0	0	0	0	0	0	0
200	EC6	EC	9	6	53.3242	-6.29528	Entrance	2022-05-18	Eamonn Ceannt Park	16	Wet	No	No	No	305	2022-05-19		0	0	0	0	0	0	0	0	0	0
201	EC7	EC	9	7	53.3241	-6.29527	Entrance	2022-05-18	Eamonn Ceannt Park	16	Wet	No	No	No	213	2022-05-20		0	0	0	0	0	0	0	0	0	0
202	EC8	EC	9	8	53.3242	-6.29532	Entrance	2022-05-18	Eamonn Ceannt Park	16	Wet	No	No	No	241	2022-05-23		0	0	0	0	0	0	0	0	0	0
203	EC9	EC	9	9	53.3241	-6.29535	Entrance	2022-05-18	Eamonn Ceannt Park	15	Dry	No	No	Yes	282	2022-05-19		0	0	0	0	1	1	0	0	0	0
204	EC10	EC	9	10	53.3238	-6.29254	Sitting	2022-05-18	Eamonn Ceannt Park	18	Dry	Yes	No	No	294	2022-06-23		0	0	0	0	0	0	0	0	0	0
205	EC11	EC	9	11	53.3237	-6.29245	Sitting	2022-05-18	Eamonn Ceannt Park	15	Wet	Yes	No	No	406	2022-06-23		0	0	0	0	0	0	0	0	0	0
206	EC12	EC	9	12	53.3237	-6.29261	Sitting	2022-05-18	Eamonn Ceannt Park	16	Wet	Yes	No	No	421	2022-06-23		0	0	0	0	0	0	0	0	0	0
207	EC13	EC	9	13	53.3238	-6.29269	Sitting	2022-05-18	Eamonn Ceannt Park	18	Dry	Yes	No	No	335	2022-06-23		0	0	0	0	0	0	0	0	0	0
208	EC14	EC	9	14	53.3237	-6.29262	Sitting	2022-05-18	Eamonn Ceannt Park	19	Wet	Yes	Yes	No	295	2022-06-23		0	0	0	0	1	1	0	0	0	0
209	EC15	EC	9	15	53.3237	-6.29264	Sitting	2022-05-18	Eamonn Ceannt Park	15	Wet	Yes	No	No	388	2022-06-23		0	0	0	0	0	0	0	0	0	0
210	EC16	EC	9	16	53.3237	-6.29265	Sitting	2022-05-18	Eamonn Ceannt Park	17	Wet	Yes	No	No	366	2022-06-23		0	0	0	0	0	0	0	0	0	0
211	EC17	EC	9	17	53.3238	-6.29262	Sitting	2022-05-18	Eamonn Ceannt Park	18	Wet	Yes	No	No	330	2022-06-21		0	0	0	0	0	0	0	0	0	0
212	EC18	EC	9	18	53.3238	-6.29255	Sitting	2022-05-18	Eamonn Ceannt Park	18	Wet	Yes	No	No	268	2022-06-23		0	0	0	0	0	0	0	0	0	0
213	EC19	EC	9	19	53.3237	-6.29245	Sitting	2022-05-18	Eamonn Ceannt Park	15	Wet	Yes	No	No	327	2022-06-21		0	0	0	0	0	0	0	0	0	0
214	EC20	EC	9	20	53.3254	-6.29034	Sitting	2022-05-18	Eamonn Ceannt Park	15	Dry	Yes	No	No	178	2022-05-23		0	0	0	0	0	0	0	0	0	0
215	EC21	EC	9	21	53.3254	-6.29042	Sitting	2022-05-18	Eamonn Ceannt Park	15	Wet	Yes	No	No	276	2022-06-20		0	0	0	0	0	0	0	0	0	0
216	EC22	EC	9	22	53.3255	-6.29035	Sitting	2022-05-18	Eamonn Ceannt Park	16	Dry	Yes	No	No	244	2022-06-15		0	0	0	0	0	0	0	0	0	0
217	EC23	EC	9	23	53.3254	-6.29036	Sitting	2022-05-18	Eamonn Ceannt Park	15	Wet	Yes	No	No	272	2022-05-23		0	0	0	0	1	0	0	0	0	0
218	EC24	EC	9	24	53.3254	-6.29034	Sitting	2022-05-18	Eamonn Ceannt Park	16	Dry	Yes	No	No	303	2022-05-25		0	0	0	0	0	0	0	0	0	0
219	EC25	EC	9	25	53.3254	-6.29048	Sitting	2022-05-18	Eamonn Ceannt Park	16	Wet	Yes	No	No	362	2022-05-25		0	0	0	0	0	0	0	0	0	0
220	EC26	EC	9	26	53.3254	-6.29026	Sitting	2022-05-18	Eamonn Ceannt Park	16	Dry	Yes	No	No	203	2022-05-23		0	0	0	0	0	0	0	0	0	0
221	EC27	EC	9	27	53.3254	-6.29043	Sitting	2022-05-18	Eamonn Ceannt Park	16	Dry	Yes	No	No	267	2022-06-14		0	0	0	0	0	0	0	0	0	0
222	EC28	EC	9	28	53.3255	-6.29031	Sitting	2022-05-18	Eamonn Ceannt Park	16	Dry	Yes	No	No	173	2022-06-14		0	0	0	0	0	0	0	0	0	0
223	EC29	EC	9	29	53.3255	-6.2903	Sitting	2022-05-18	Eamonn Ceannt Park	16	Wet	Yes	No	No	194	2022-05-23		0	0	0	0	0	0	0	0	0	0
224	EC31	EC	9	31	53.3257	-6.28989	Entrance	2022-05-18	Eamonn Ceannt Park	16	Dry	No	No	No	274	2022-06-13		0	0	0	0	1	0	0	0	0	0
225	EC32	EC	9	32	53.3256	-6.28989	Entrance	2022-05-18	Eamonn Ceannt Park	16	Wet	No	No	No	327	2022-05-20		0	0	0	0	0	0	0	0	0	0
226	EC33	EC	9	33	53.3256	-6.28994	Entrance	2022-05-18	Eamonn Ceannt Park	15	Wet	No	No	Yes	278	2022-05-19		0	0	0	0	0	0	0	0	0	0
227	EC34	EC	9	34	53.3256	-6.28994	Entrance	2022-05-18	Eamonn Ceannt Park	15	Wet	No	No	No	251	2022-06-14		0	0	0	0	0	0	0	0	0	0
228	EC35	EC	9	35	53.3257	-6.28993	Entrance	2022-05-18	Eamonn Ceannt Park	17	Wet	No	No	No	323	2022-05-25		0	0	0	0	0	0	0	0	0	0
229	EC36	EC	9	36	53.3257	-6.28992	Entrance	2022-05-18	Eamonn Ceannt Park	16	Dry	No	No	No	306	2022-06-13		0	0	0	0	0	0	0	0	0	0
230	EC37	EC	9	37	53.3257	-6.28988	Entrance	2022-05-18	Eamonn Ceannt Park	15	Wet	No	Yes	No	274	2022-06-14		0	0	0	0	0	0	0	0	0	0
231	EC38	EC	9	38	53.3258	-6.2899	Entrance	2022-05-18	Eamonn Ceannt Park	19	Dry	Yes	No	No	368	2022-05-25		0	0	0	0	0	0	0	0	0	0
232	EC39	EC	9	39	53.3257	-6.28989	Entrance	2022-05-18	Eamonn Ceannt Park	16	Wet	No	Yes	No	244	2022-05-23		0	0	0	0	0	0	0	0	0	0
233	EC40	EC	9	40	53.3226	-6.29276	Sideline	2022-05-18	Eamonn Ceannt Park	18	Dry	Yes	No	No	234	2022-06-23		0	0	0	0	0	0	0	0	0	0
234	EC41	EC	9	41	53.3226	-6.29282	Sideline	2022-05-18	Eamonn Ceannt Park	17	Dry	Yes	No	No	245	2022-06-20		0	0	0	0	0	0	0	0	0	0
235	EC42	EC	9	42	53.3226	-6.29283	Sideline	2022-05-18	Eamonn Ceannt Park	18	Dry	Yes	No	No	273	2022-06-21		0	0	0	0	0	0	0	0	0	0
236	EC43	EC	9	43	53.3226	-6.29269	Sideline	2022-05-18	Eamonn Ceannt Park	18	Wet	Yes	No	No	225	2022-06-21		0	0	0	0	0	0	0	0	0	0
237	EC44	EC	9	44	53.3226	-6.29294	Sideline	2022-05-18	Eamonn Ceannt Park	16	Wet	Yes	No	No	184	2022-06-21		0	0	0	0	0	0	0	0	0	0
238	EC45	EC	9	45	53.3225	-6.2929	Sideline	2022-05-18	Eamonn Ceannt Park	17	Dry	Yes	No	No	253	2022-06-20		0	0	0	0	0	0	0	0	0	0
239	EC46	EC	9	46	53.3226	-6.29278	Sideline	2022-05-18	Eamonn Ceannt Park	17	Dry	Yes	No	No	251	2022-06-21		0	0	0	0	0	0	0	0	0	0
240	EC47	EC	9	47	53.3225	-6.29287	Sideline	2022-05-18	Eamonn Ceannt Park	16	Dry	Yes	No	No	264	2022-06-21		0	0	0	0	0	0	0	0	0	0
241	EC48	EC	9	48	53.3226	-6.29272	Sideline	2022-05-18	Eamonn Ceannt Park	18	Dry	Yes	No	No	291	2022-06-21		0	0	0	0	0	0	0	0	0	0
242	EC49	EC	9	49	53.3226	-6.29292	Sideline	2022-05-18	Eamonn Ceannt Park	17	Wet	Yes	No	No	203	2022-06-21		0	0	0	0	0	0	0	0	0	0
243	EC50	EC	9	50	53.3221	-6.29116	Sideline	2022-05-18	Eamonn Ceannt Park	16	Dry	Yes	No	No	252	2022-06-13		0	0	0	0	1	1	0	0	0	0
244	EC51	EC	9	51	53.3221	-6.29112	Sideline	2022-05-18	Eamonn Ceannt Park	15	Dry	Yes	No	No	151	2022-05-20		0	0	0	0	0	0	0	0	0	0
245	EC52	EC	9	52	53.3222	-6.29111	Sideline	2022-05-18	Eamonn Ceannt Park	15	Dry	Yes	No	No	245	2022-06-15		0	0	0	0	0	0	0	0	0	0
246	EC53	EC	9	53	53.3222	-6.29097	Sideline	2022-05-18	Eamonn Ceannt Park	18	Dry	Yes	No	No	163	2022-05-20		0	0	0	0	0	0	0	0	0	0
247	EC54	EC	9	54	53.3221	-6.29108	Sideline	2022-05-18	Eamonn Ceannt Park	15	Dry	Yes	No	No	173	2022-05-20		0	0	0	0	0	0	0	0	0	0
248	EC55	EC	9	55	53.3222	-6.29105	Sideline	2022-05-18	Eamonn Ceannt Park	17	Dry	Yes	No	No	213	2022-05-19		0	0	0	0	0	0	0	0	0	0
249	EC56	EC	9	56	53.3221	-6.29105	Sideline	2022-05-18	Eamonn Ceannt Park	16	Wet	Yes	No	No	230	2022-06-23		0	0	0	0	0	0	0	0	0	0
250	EC57	EC	9	57	53.3221	-6.2912	Sideline	2022-05-18	Eamonn Ceannt Park	16	Dry	Yes	No	No	223	2022-06-13		0	0	0	0	0	0	0	0	0	0
251	EC58	EC	9	58	53.3221	-6.29115	Sideline	2022-05-18	Eamonn Ceannt Park	16	Dry	Yes	No	No	202	2022-06-15		0	0	0	0	0	0	0	0	0	0
252	EC59	EC	9	59	53.3222	-6.291	Sideline	2022-05-18	Eamonn Ceannt Park	16	Dry	Yes	No	No	179	2022-05-20		0	0	0	0	0	0	0	0	0	0
253	ECPG1	EC	9	PG1	53.3252	-6.29026	Playground	2022-05-18	Eamonn Ceannt Park	17	Dry	Yes	No	No	326	2022-06-14		0	0	0	0	0	0	0	0	0	0
254	ECPG10	EC	9	PG10	53.3252	-6.29075	Playground	2022-05-18	Eamonn Ceannt Park	15	Dry	Yes	No	No	290	2022-05-19		0	0	0	0	0	0	0	0	0	0
255	ECPG2	EC	9	PG2	53.3253	-6.29036	Playground	2022-05-18	Eamonn Ceannt Park	17	Dry	Yes	No	No	335	2022-06-14		0	0	0	0	0	0	0	0	0	0
256	ECPG3	EC	9	PG3	53.3252	-6.29031	Playground	2022-05-18	Eamonn Ceannt Park	16	Wet	Yes	No	No	404	2022-06-15		0	0	0	0	0	0	0	0	0	0
257	ECPG4	EC	9	PG4	53.3245	-6.29042	Playground	2022-05-18	Eamonn Ceannt Park	15	Dry	Yes	No	No	390	2022-06-20		0	0	0	0	0	0	0	0	0	0
258	ECPG6	EC	9	PG6	53.3246	-6.29056	Playground	2022-05-18	Eamonn Ceannt Park	15	Dry	Yes	No	Yes	394	2022-05-19		0	0	0	0	0	0	0	0	0	0
259	ECPG7	EC	9	PG7	53.3251	-6.29062	Playground	2022-05-18	Eamonn Ceannt Park	15	Dry	Yes	No	No	278	2022-06-14		0	0	0	0	0	0	0	0	0	0
260	ECPG9	EC	9	PG9	53.3252	-6.29066	Playground	2022-05-18	Eamonn Ceannt Park	15	Dry	Yes	No	No	337	2022-06-15		0	0	0	0	0	0	0	0	0	0
265	FV Bonus 1	FV	2		53.36368398	-6.23306178	Entrance	2021-08-19	Fairview Park	17	Dry	No	No	Yes	169	2021-09-28		0	0	0	0	0	0	0	0	0	0
266	FV Bonus 2	FV	2		53.36363809	-6.2330039	Entrance	2021-08-19	Fairview Park	18	Wet	No	No	No	241	2021-09-21		0	0	0	0	0	0	0	0	0	0
267	FV0	FV	2	0	53.3637	-6.23292	Entrance	2021-08-19	Fairview Park	18	Dry	No	No	Yes	205	2021-09-28		0	0	0	0	0	0	0	0	0	0
268	FV2	FV	2	2	53.3636	-6.23284	Entrance	2021-08-19	Fairview Park	18	Dry	No	No	No	239	2021-10-04		0	0	0	0	0	0	0	0	0	0
269	FV3	FV	2	3	53.3637	-6.23287	Entrance	2021-08-19	Fairview Park	17	Wet	No	No	No	229	2021-09-23		0	0	0	0	0	0	0	0	0	0
270	FV4	FV	2	4	53.3636	-6.23288	Entrance	2021-08-19	Fairview Park	18	Dry	No	No	No	266	2021-10-06		0	0	0	0	0	0	0	0	0	0
271	FV5	FV	2	5	53.3636	-6.23293	Entrance	2021-08-19	Fairview Park	17	Dry	No	No	No	150	2021-09-21		0	0	0	0	0	0	0	0	0	0
272	FV6	FV	2	6	53.3637	-6.23277	Entrance	2021-08-19	Fairview Park	18	Dry	No	No	No	110	2021-10-04		0	0	0	0	0	0	0	0	0	0
273	FV7	FV	2	7	53.3637	-6.23283	Entrance	2021-08-19	Fairview Park									0	0	0	0	0	0	0	0	0	0
274	FV8	FV	2	8	53.3637	-6.23284	Entrance	2021-08-19	Fairview Park	17	Dry	No	No	Yes	176	2021-09-21		0	0	0	0	0	0	0	0	0	0
275	FV9	FV	2	9	53.3637	-6.23272	Entrance	2021-08-19	Fairview Park									0	0	0	0	0	0	0	0	0	0
276	FV40	FV	2	40	53.3593	-6.23575	Entrance	2021-08-19	Fairview Park	21	Wet	No	Yes	Yes	226	2021-09-27		0	0	0	0	0	0	0	0	0	0
277	FV41*	FV	2	41	53.3593	-6.23561	Entrance	2021-08-19	Fairview Park			No	No	No	180	2021-10-07		0	0	0	0	0	0	0	0	0	0
278	FV42	FV	2	42	53.3593	-6.23575	Entrance	2021-08-19	Fairview Park	21	Wet	No	No	No	123	2021-09-15		0	0	0	0	0	0	0	0	0	0
279	FV43	FV	2	43	53.3593	-6.2357	Entrance	2021-08-19	Fairview Park	21	Dry	No	Yes	Yes	270	2021-09-27		0	0	0	0	0	0	0	0	0	0
280	FV44	FV	2	44	53.3593	-6.23564	Entrance	2021-08-19	Fairview Park	20	Dry	Yes	No	Yes	185	2021-10-07		0	0	0	0	0	0	0	0	0	0
281	FV45	FV	2	45	53.3593	-6.2358	Entrance	2021-08-19	Fairview Park	22	Wet	No	Yes	No	202	2021-10-04		0	0	0	0	0	0	0	0	0	0
282	FV46	FV	2	46	53.3592	-6.23561	Entrance	2021-08-19	Fairview Park	21	Wet	No	No	Yes	180	2021-10-01		0	0	0	0	0	0	0	0	0	0
283	FV47	FV	2	47	53.3593	-6.2357	Entrance	2021-08-19	Fairview Park	21	Wet	No	No	No	143	2021-10-01		0	0	0	0	0	0	0	0	0	0
284	FV48	FV	2	48	53.3593	-6.2357	Entrance	2021-08-19	Fairview Park	20	Dry	No	No	No	130	2021-09-15		0	0	0	0	0	0	0	0	0	0
285	FV49	FV	2	49	53.3593	-6.23562	Entrance	2021-08-19	Fairview Park	20	Dry	No	No	Yes	189	2021-10-07		0	0	0	0	0	0	0	0	0	0
286	FV20	FV	2	20	53.3601	-6.23618	Sideline	2021-08-19	Fairview Park	23	Wet	Yes	No	No	146	2021-09-17		0	0	0	0	0	0	0	0	0	0
287	FV21	FV	2	21	53.3601	-6.23611	Sideline	2021-08-19	Fairview Park	22	Wet	Yes	No	No	306	2021-10-06		0	0	0	0	0	0	0	0	0	0
288	FV22	FV	2	22	53.3602	-6.23597	Sideline	2021-08-19	Fairview Park	21	Wet	Yes	No	No	206	2021-10-08		0	0	0	0	0	0	0	0	0	0
289	FV23	FV	2	23	53.3602	-6.2359	Sideline	2021-08-19	Fairview Park	22	Dry	Yes	No	No	138	2021-09-17		0	0	0	0	0	0	0	0	0	0
290	FV24	FV	2	24	53.3602	-6.23601	Sideline	2021-08-19	Fairview Park	22	Wet	Yes	No	No	134	2021-10-04		0	0	0	0	0	0	0	0	0	0
291	FV25	FV	2	25	53.3602	-6.23584	Sideline	2021-08-19	Fairview Park	21	Dry	Yes	No	No	205	2021-09-17		0	0	0	0	0	0	0	0	0	0
292	FV26	FV	2	26	53.3602	-6.23592	Sideline	2021-08-19	Fairview Park	21	Wet	Yes	No	No	131	2021-09-27		0	0	0	0	0	0	0	0	0	0
293	FV27	FV	2	27	53.3601	-6.23606	Sideline	2021-08-19	Fairview Park	22	Wet	Yes	No	No	115	2021-10-04		0	0	0	0	0	0	0	0	0	0
294	FV28	FV	2	28	53.3601	-6.23622	Sideline	2021-08-19	Fairview Park	21	Wet	Yes	No	No	232	2021-09-28		0	0	0	0	0	0	0	0	0	0
295	FV29	FV	2	29	53.3601	-6.23615	Sideline	2021-08-19	Fairview Park	22	Wet	Yes	No	No	125	2021-09-15		0	0	0	0	0	0	0	0	0	0
296	FV30	FV	2	30	53.3617	-6.23525	Sideline	2021-08-19	Fairview Park	19	Dry	Yes	No	No	273	2021-10-08		0	0	0	0	0	0	0	0	0	0
297	FV31	FV	2	31	53.3617	-6.23535	Sideline	2021-08-19	Fairview Park	19	Wet	Yes	No	No	144	2020-09-21		0	0	0	0	0	0	0	0	0	0
298	FV32	FV	2	32	53.3617	-6.23517	Sideline	2021-08-19	Fairview Park	20	Wet	Yes	No	No	176	2020-09-20		0	0	0	0	0	0	0	0	0	0
299	FV33	FV	2	33	53.3616	-6.23552	Sideline	2021-08-19	Fairview Park	20	Dry	Yes	No	No	209	2021-10-07		0	0	0	0	0	0	0	0	0	0
300	FV34	FV	2	34	53.3616	-6.23557	Sideline	2021-08-19	Fairview Park	20	Wet	Yes	No	No	242	2021-10-06		0	0	0	0	0	0	0	0	0	0
301	FV35	FV	2	35	53.3617	-6.23542	Sideline	2021-08-19	Fairview Park	19	Wet	Yes	No	No	98	2021-09-23		0	0	0	0	0	0	0	0	0	0
302	FV36	FV	2	36	53.3617	-6.2351	Sideline	2021-08-19	Fairview Park	20	Wet	Yes	No	No	178	2020-09-20		0	0	0	0	0	0	0	0	0	0
303	FV37	FV	2	37	53.3617	-6.23509	Sideline	2021-08-19	Fairview Park	20	Wet	Yes	No	No	155	2020-09-20		0	0	0	0	0	0	0	0	0	0
304	FV38	FV	2	38	53.3616	-6.23547	Sideline	2021-08-19	Fairview Park	19	Dry	Yes	No	No	157	2021-09-27		0	0	0	0	0	0	0	0	0	0
305	FV39	FV	2	39	53.3617	-6.23529	Sideline	2021-08-19	Fairview Park	20	Dry	Yes	No	No	190	2021-09-23		0	0	0	0	0	0	0	0	0	0
306	FV10	FV	2	10	53.3616	-6.23414	Sitting	2021-08-19	Fairview Park	22	Wet	Yes	No	No	278	2021-10-06		0	0	0	0	0	0	0	0	0	0
307	FV11	FV	2	11	53.3616	-6.23399	Sitting	2021-08-19	Fairview Park									0	0	0	0	0	0	0	0	0	0
308	FV12	FV	2	12	53.3616	-6.23416	Sitting	2021-08-19	Fairview Park	22	Wet	Yes	No	No	170	2021-09-17		0	0	0	0	0	0	0	0	0	0
309	FV13	FV	2	13	53.3616	-6.23401	Sitting	2021-08-19	Fairview Park	20	Wet	Yes	No	No	193	2021-10-01		0	0	0	0	0	0	0	0	0	0
310	FV14	FV	2	14	53.3616	-6.23415	Sitting	2021-08-19	Fairview Park	22	Wet	Yes	No	No	289	2021-10-08		0	0	0	0	0	0	0	0	0	0
311	FV15	FV	2	15	53.3615	-6.234	Sitting	2021-08-19	Fairview Park	21	Wet	Yes	No	No	177	2021-10-04		0	0	0	0	0	0	0	0	0	0
312	FV16	FV	2	16	53.3615	-6.23413	Sitting	2021-08-19	Fairview Park	22	Wet	Yes	No	No	241	2021-10-08		0	0	0	0	0	0	0	0	0	0
313	FV17	FV	2	17	53.3616	-6.23409	Sitting	2021-08-19	Fairview Park	21	Wet	Yes	No	No	184	2021-09-15		0	0	0	0	0	0	0	0	0	0
314	FV18	FV	2	18	53.3616	-6.23411	Sitting	2021-08-19	Fairview Park	22	Wet	Yes	No	No	246	2021-10-01		0	0	0	0	0	0	0	0	0	0
315	FV19	FV	2	19	53.3616	-6.23409	Sitting	2021-08-19	Fairview Park	21	Wet	Yes	No	No	205	2021-10-08		0	0	0	0	0	0	0	0	0	0
316	FVPG1	FVPG	2	1	53.36294382	-6.23439082	Playground	2021-08-19	Fairview Park		Wet	Yes	No	No	170	2021-10-01		0	0	0	0	0	0	0	0	0	0
317	FVPG2	FVPG	2	2	53.36296795	-6.23435426	Playground	2021-08-19	Fairview Park	20	Dry	Yes	No	No	340	2021-09-28		0	0	0	0	0	0	0	0	0	0
318	FVPG3	FVPG	2	3	53.36297049	-6.23493203	Playground	2021-08-19	Fairview Park	21	Wet	Yes	No	No	229	2021-09-20		0	0	0	0	0	0	0	0	0	0
319	FVPG4	FVPG	2	4	53.36291714	-6.23486833	Playground	2021-08-19	Fairview Park	20	Wet	Yes	No	No	293	2021-10-08		0	0	0	0	0	0	0	0	0	0
320	FVPG6	FVPG	2	6	53.36259011	-6.23437104	Playground	2021-08-19	Fairview Park	20	Wet	Yes	No	No	203	2021-10-01		0	0	0	0	0	0	0	0	0	0
321	FVPG7	FVPG	2	7	53.36261267	-6.23446903	Playground	2021-08-19	Fairview Park		Dry	Yes	No	No	309	2021-10-07		0	0	0	0	0	0	0	0	0	0
322	FVPG8	FVPG	2	8	53.36252318	-6.23437444	Playground	2021-08-19	Fairview Park	21	Wet	Yes	No	No	253	2021-09-23		0	0	0	0	0	0	0	0	0	0
323	FVPG9	FVPG	2	9	53.36250578	-6.23409942	Playground	2021-08-19	Fairview Park	21	Wet	Yes	No	No	202	2021-10-06		0	0	0	0	0	0	0	0	0	0
324	FVPG10	FVPG	2	10	53.36263353	-6.23405886	Playground	2021-08-19	Fairview Park	20	Wet	Yes	No	No	239	2021-09-28		0	0	0	0	0	0	0	0	0	0
327	GT30	GT	6	30	53.3704	-6.26375	Entrance	2022-01-11	Griffith Park	7	Wet	No	No	No	270	2022-01-18		0	0	0	0	0	0	0	0	0	0
328	GT31	GT	6	31	53.3704	-6.26366	Entrance	2022-01-11	Griffith Park	8	Wet	No	No	No	351	2022-01-21		0	0	0	0	0	0	0	0	0	0
329	GT32	GT	6	32	53.3703	-6.26357	Entrance	2022-01-11	Griffith Park	7	Dry	No	Yes	Yes	357	2022-01-19		0	0	0	0	0	0	0	0	0	0
330	GT34	GT	6	34	53.3704	-6.26371	Entrance	2022-01-11	Griffith Park	7	Wet	No	No	Yes	378	2022-01-24		0	0	0	0	0	0	0	0	0	0
331	GT35	GT	6	35	53.3704	-6.26349	Entrance	2022-01-11	Griffith Park	8	Wet	No	No	Yes	370	2022-01-14		0	0	0	0	0	0	0	0	0	0
332	GT36	GT	6	36	53.3704	-6.26361	Entrance	2022-01-11	Griffith Park	7	Dry	No	No	No	369	2022-01-14		0	0	0	0	0	0	0	0	0	0
333	GT37	GT	6	37	53.3703	-6.2636	Entrance	2022-01-11	Griffith Park	7	Wet	No	Yes	Yes	216	2022-01-18		0	0	0	0	0	0	0	0	0	0
334	GT38	GT	6	38	53.3704	-6.26371	Entrance	2022-01-11	Griffith Park	7	Dry	No	No	No	503	2022-01-26		0	0	0	0	0	0	0	0	0	0
335	GT39	GT	6	39	53.3704	-6.26358	Entrance	2022-01-11	Griffith Park	6	Wet	No	No	No	392	2022-01-26		0	0	0	0	0	0	0	0	0	0
336	GT10	GT	6	10	53.369	-6.25989	Sitting	2022-01-11	Griffith Park	6	Wet	Yes	No	No	236	2022-01-13		0	0	0	0	0	0	0	0	0	0
337	GT11	GT	6	11	53.3689	-6.2598	Sitting	2022-01-11	Griffith Park	7	Dry	Yes	No	No	273	2022-01-18		0	0	0	0	0	0	0	0	0	0
338	GT12	GT	6	12	53.3689	-6.25987	Sitting	2022-01-11	Griffith Park	6	Dry	Yes	No	No	350	2022-01-26		0	0	0	0	0	0	0	0	0	0
339	GT13	GT	6	13	53.3689	-6.25983	Sitting	2022-01-11	Griffith Park	7	Wet	Yes	No	No	313	2022-01-18		0	0	0	0	0	0	0	0	0	0
340	GT14	GT	6	14	53.369	-6.25983	Sitting	2022-01-11	Griffith Park	6	Dry	Yes	No	No	323	2022-01-24		0	0	0	0	0	0	0	0	0	0
341	GT15	GT	6	15	53.3689	-6.25995	Sitting	2022-01-11	Griffith Park	7	Wet	Yes	No	No	315	2022-01-19		0	0	0	0	0	0	0	0	0	0
342	GT16	GT	6	16	53.3689	-6.25976	Sitting	2022-01-11	Griffith Park	8	Dry	Yes	No	No	424	2022-01-14		0	0	0	0	0	0	0	0	0	0
343	GT17	GT	6	17	53.3688	-6.25985	Sitting	2022-01-11	Griffith Park	8	Dry	Yes	No	No	379	2022-01-21		0	0	0	0	0	0	0	0	0	0
344	GT18	GT	6	18	53.369	-6.2598	Sitting	2022-01-11	Griffith Park	7	Wet	Yes	No	No	231	2022-01-25		0	0	0	0	0	0	0	0	0	0
345	GT19	GT	6	19	53.3689	-6.25992	Sitting	2022-01-11	Griffith Park	7	Wet	Yes	No	No	402	2022-01-21		0	0	0	0	0	0	0	0	0	0
346	GT20	GT	6	20	53.3701	-6.26172	Sitting	2022-01-11	Griffith Park	7	Wet	Yes	No	No	153	2022-01-25		0	0	0	0	0	0	0	0	0	0
347	GT21	GT	6	21	53.3701	-6.26174	Sitting	2022-01-11	Griffith Park	7	Wet	Yes	No	No	248	2022-01-13		0	0	0	0	0	0	0	0	0	0
348	GT22	GT	6	22	53.37	-6.26168	Sitting	2022-01-11	Griffith Park	7	Wet	Yes	No	No	398	2022-01-26		0	0	0	0	0	0	0	0	0	0
349	GT23	GT	6	23	53.3701	-6.26169	Sitting	2022-01-11	Griffith Park	7	Wet	Yes	No	No	260	2022-01-18		0	0	0	0	0	0	0	0	0	0
350	GT24	GT	6	24	53.3701	-6.26169	Sitting	2022-01-11	Griffith Park	8	Wet	Yes	No	No	279	2022-01-24		0	0	0	0	0	0	0	0	0	0
351	GT25	GT	6	25	53.3702	-6.26168	Sitting	2022-01-11	Griffith Park	7	Dry	Yes	No	Yes	248	2022-01-13		0	0	0	0	1	0	0	0	0	0
352	GT26	GT	6	26	53.3702	-6.26168	Sitting	2022-01-11	Griffith Park	8	Wet	Yes	No	No	359	2022-01-14		0	0	0	0	0	0	0	0	0	0
353	GT27	GT	6	27	53.3702	-6.26159	Sitting	2022-01-11	Griffith Park	8	Wet	Yes	No	No	218	2022-01-25		0	0	0	0	0	0	0	0	0	0
354	GT28	GT	6	28	53.3701	-6.26176	Sitting	2022-01-11	Griffith Park	7	Wet	Yes	No	Yes	317	2022-01-14		0	0	0	0	0	0	0	0	0	0
355	GT29	GT	6	29	53.3701	-6.26164	Sitting	2022-01-11	Griffith Park	7	Wet	Yes	No	No	454	2022-01-14		0	0	0	0	0	0	0	0	0	0
356	GTEA1	GTEA	6	1	53.3705	-6.26052	Entrance	2022-01-11	Griffith Park	8	Dry	No	No	Yes	243	2022-01-18		0	0	0	0	0	0	0	0	0	0
357	GTEA2	GTEA	6	2	53.3703	-6.26068	Entrance	2022-01-11	Griffith Park	8	Wet	No	No	Yes	336	2022-01-19		0	0	0	0	0	0	0	0	0	0
358	GTEA3	GTEA	6	3	53.3704	-6.26076	Entrance	2022-01-11	Griffith Park	8	Dry	No	No	Yes	287	2022-01-13		0	0	0	0	0	0	0	0	0	0
359	GTEA4	GTEA	6	4	53.3703	-6.2606	Entrance	2022-01-11	Griffith Park	8	Dry	Yes	No	Yes	288	2022-01-24		0	0	0	0	0	0	0	0	0	0
360	GTEA5	GTEA	6	5	53.3703	-6.26074	Entrance	2022-01-11	Griffith Park	9	Dry	Yes	No	No	367	2022-01-19		0	0	0	0	0	0	0	0	0	0
361	GTEA7	GTEA	6	7	53.3704	-6.26051	Entrance	2022-01-11	Griffith Park	9		No	No	Yes	352	2022-01-26		0	0	0	0	0	0	0	0	0	0
362	GTEA10	GTEA	6	10	53.3704	-6.2606	Entrance	2022-01-11	Griffith Park	8	Dry	No	No	Yes	280	2022-01-26		0	0	0	0	0	0	0	0	0	0
363	GTEB1	GTEB	6	1	53.3725	-6.26546	Entrance	2022-01-11	Griffith Park	7	Dry	No	No	Yes	481	2022-01-13		0	0	0	0	0	0	0	0	0	0
364	GTEB2	GTEB	6	2	53.3726	-6.26558	Entrance	2022-01-11	Griffith Park	8	Dry	No	No	Yes	585	2022-01-21		0	0	0	0	0	0	0	0	0	0
365	GTEB3	GTEB	6	3	53.3724	-6.26533	Entrance	2022-01-11	Griffith Park	6	Wet	No	No	Yes	352	2022-01-18		0	0	0	0	0	0	0	0	0	0
366	GTEB4	GTEB	6	4	53.3724	-6.26523	Entrance	2022-01-11	Griffith Park		Dry	No	No	Yes	330	2022-01-13		0	0	0	0	0	0	0	0	0	0
367	GTEB5	GTEB	6	5	53.3724	-6.26521	Entrance	2022-01-11	Griffith Park	9	Dry	No	No	Yes	470	2022-01-21		0	0	0	0	0	0	0	0	0	0
368	GTEB6	GTEB	6	6	53.3724	-6.26515	Entrance	2022-01-11	Griffith Park	6	Dry	No	Yes	Yes	357	2022-01-18		0	0	0	0	0	0	0	0	0	0
369	GTEB7	GTEB	6	7	53.3723	-6.26502	Entrance	2022-01-11	Griffith Park	9	Dry	Yes	Yes	Yes	340	2022-01-14		0	0	0	0	0	0	0	0	0	0
370	GTEB8	GTEB	6	8	53.3723	-6.2648	Entrance	2022-01-11	Griffith Park	9	Wet	No	No	Yes	396	2022-01-14		0	0	0	0	0	0	0	0	0	0
371	GTEB9	GTEB	6	9	53.3723	-6.26467	Entrance	2022-01-11	Griffith Park	8	Dry	No	No	No	206	2022-01-24		0	0	0	0	0	0	0	0	0	0
372	GTEB10	GTEB	6	10	53.3722	-6.26477	Entrance	2022-01-11	Griffith Park	8	Wet	No	Yes	Yes	286	2022-01-25		0	0	0	0	0	0	0	0	0	0
373	GTPG1	GTPG	6	1	53.3696	-6.25991	Playground	2022-01-11	Griffith Park	7	Wet	Yes	No	No	329	2022-01-13		0	0	0	0	0	0	0	0	0	0
374	GTPG2	GTPG	6	2	53.3697	-6.25974	Playground	2022-01-11	Griffith Park	6	Wet	Yes	No	No	303	2022-01-21		0	0	0	0	0	0	0	0	0	0
375	GTPG3	GTPG	6	3	53.3697	-6.25979	Playground	2022-01-11	Griffith Park	6	Dry	Yes	No	No	215	2022-01-19		0	0	0	0	0	0	0	0	0	0
376	GTPG4	GTPG	6	4	53.3695	-6.26007	Playground	2022-01-11	Griffith Park	6	Wet	Yes	No	No	280	2022-01-19		0	0	0	0	0	0	0	0	0	0
377	GTPG5	GTPG	6	5	53.3696	-6.25989	Playground	2022-01-11	Griffith Park	7	Wet	Yes	No	No	498	2022-01-13		0	0	0	0	0	0	0	0	0	0
378	GTPG6	GTPG	6	6	53.3696	-6.25969	Playground	2022-01-11	Griffith Park	7	Wet	Yes	No	No	399	2022-01-21		0	0	0	0	0	0	0	0	0	0
379	GTPG6	GTPG	6	6	53.3696	-6.25969	Playground	2022-01-11	Griffith Park	9	Wet	No	No	Yes	348	2022-01-25		0	0	0	0	0	0	0	0	0	0
380	GTPG7	GTPG	6	7	53.3696	-6.25962	Playground	2022-01-11	Griffith Park	7	Dry	Yes	No	No	243	2022-01-25		0	0	0	0	0	0	0	0	0	0
381	GTPG8	GTPG	6	8	53.3696	-6.25953	Playground	2022-01-11	Griffith Park	7	Dry	Yes	No	No	348	2022-01-24		0	0	0	0	0	0	0	0	0	0
382	GTPG10	GTPG	6	10	53.3697	-6.25948	Playground	2022-01-11	Griffith Park	6	Wet	Yes	No	No	367	2022-01-19		0	0	0	0	0	0	0	0	0	0
383	MGTG3	MGTG	6	3	53.37057445	-6.26080223	Entrance	2022-02-21	Griffith Park	10	Wet	No	No	Yes	255	2022-02-23		0	0	0	0	0	0	0	0	0	0
384	MGTG4	MGTG	6	4	53.37075442	-6.26104466	Entrance	2022-02-21	Griffith Park	10	Wet	No	No	Yes	232	2022-02-25		0	0	0	0	0	0	0	0	0	0
385	MGTG6	MGTG	6	6	53.3706887	-6.26076504	Entrance	2022-02-21	Griffith Park	10	Wet	No	No	Yes	259	2022-02-23		0	0	0	0	0	0	0	0	0	0
386	MGTG7	MGTG	6	7	53.37069452	-6.26073483	Entrance	2022-02-21	Griffith Park	10	Dry	No	No	Yes	226	2022-02-23		0	0	0	0	0	0	0	0	0	0
387	MGTG8	MGTG	6	8	53.37241758	-6.26506781	Entrance	2022-02-21	Griffith Park	9	Wet	No	No	No	285	2022-02-24		0	0	0	0	0	0	0	0	0	0
388	MGTG9	MGTG	6	9	53.37241733	-6.26506978	Entrance	2022-02-21	Griffith Park	10	Dry	No	No	Yes	297	2022-03-01		0	0	0	0	0	0	0	0	0	0
389	MGTG10	MGTG	6	10			Entrance	2022-02-21	Griffith Park	10	Dry	No	No	Yes	301	2022-02-25		0	0	0	0	0	0	0	0	0	0
390	MGTG11	MGTG	6	11	53.37240598	-6.26506636	Entrance	2022-02-21	Griffith Park	10	Wet	No	No	No	338	2022-02-23		0	0	0	0	0	0	0	0	0	0
391	MGTG13	MGTG	6	13			Entrance	2022-02-21	Griffith Park	10	Dry	No	No	No	306	2022-02-24		0	0	0	0	0	0	0	0	0	0
392	MGTG14	MGTG	6	14	53.37244632	-6.26525426	Entrance	2022-02-21	Griffith Park	9	Wet	No	No	Yes	423	2022-02-24		0	0	0	0	0	0	0	0	0	0
393	MGTR2	MGTR	6	2	53.3703	-6.26063	Entrance	2022-02-21	Griffith Park	10	Wet	No	No	No	297	2022-02-23		0	0	0	0	0	0	0	0	0	0
394	MGTR3	MGTR	6	3	53.3704	-6.26068	Entrance	2022-02-21	Griffith Park	10	Dry	No	No	Yes	257	2022-03-01		0	0	0	0	0	0	0	0	0	0
395	MGTR5	MGTR	6	5	53.3704	-6.26071	Entrance	2022-02-21	Griffith Park	11	Wet	No	No	Yes	252	2022-02-25		0	0	0	0	0	0	0	0	0	0
396	MGTR7	MGTR	6	7	53.3704	-6.2607	Entrance	2022-02-21	Griffith Park	11	Dry	No	No	Yes	287	2022-03-01		0	0	0	0	0	0	0	0	0	0
397	MGTR9	MGTR	6	9	53.3703	-6.26082	Entrance	2022-02-21	Griffith Park	10	Wet	Yes	No	Yes	318	2022-02-25		0	0	0	0	0	0	0	0	0	0
398	MGTR61	MGTR	6	61	53.3722	-6.26477	Entrance	2022-02-21	Griffith Park	10	Wet	No	No	No	271	2022-02-25		0	0	0	0	0	0	0	0	0	0
399	MGTR62	MGTR	6	62	53.3723	-6.26484	Entrance	2022-02-21	Griffith Park	9	Dry	No	Yes	No	244	2022-02-24		0	0	0	0	0	0	0	0	0	0
400	MGTR63	MGTR	6	63	53.3723	-6.2648	Entrance	2022-02-21	Griffith Park	9	Wet	No	No	No	231	2022-03-01		0	0	0	0	0	0	0	0	0	0
401	MGTR64	MGTR	6	64	53.3723	-6.26489	Entrance	2022-02-21	Griffith Park	10	Dry	No	No	Yes	207	2022-02-24		0	0	0	0	0	0	0	0	0	0
402	MGTR66	MGTR	6	66	53.3723	-6.26499	Entrance	2022-02-21	Griffith Park	10	Dry	No	No	No	321	2022-03-01		0	0	0	0	0	0	0	0	0	0
403	MGTR67	MGTR	6	67	53.3723	-6.26483	Entrance	2022-02-21	Griffith Park	9	Wet	No	No	No	215	2022-03-01		0	0	0	0	0	0	0	0	0	0
404	MGTR68	MGTR	6	68	53.3723	-6.26496	Entrance	2022-02-21	Griffith Park	10	Dry	No	No	Yes	362	2022-02-25		0	0	0	0	0	0	0	0	0	0
415	HB20	HB	4	20	53.3282	-6.23401	Entrance	2021-11-17	Herbert Park	11	Dry	No	No	Yes	324	2021-11-30		0	0	0	0	0	0	0	0	0	0
416	HB21	HB	4	21	53.3281	-6.23393	Entrance	2021-11-17	Herbert Park	10	Dry	No	No	Yes	175	2021-11-22		0	0	0	0	0	0	0	0	0	0
417	HB22	HB	4	22	53.3282	-6.23391	Entrance	2021-11-17	Herbert Park	10	Dry	No	Yes	No	249	2021-11-25		0	0	0	0	0	0	0	0	0	0
418	HB23	HB	4	23	53.3281	-6.23396	Entrance	2021-11-17	Herbert Park	11	Wet	No	No	Yes	298	2021-11-19		0	0	0	0	0	0	0	0	0	0
419	HB24	HB	4	24	53.3281	-6.23386	Entrance	2021-11-17	Herbert Park	10	Dry	No	No	No	354	2021-11-19		0	0	0	0	0	0	0	0	0	0
420	HB25	HB	4	25	53.3281	-6.234	Entrance	2021-11-17	Herbert Park	10	Dry	No	No	Yes	311	2021-11-25		0	0	0	0	0	0	0	0	0	0
421	HB26	HB	4	26	53.3281	-6.23382	Entrance	2021-11-17	Herbert Park	11	Wet	No	No	No	370	2021-11-30		0	0	0	0	0	0	0	0	0	0
422	HB27	HB	4	27	53.3281	-6.23399	Entrance	2021-11-17	Herbert Park	10	Wet	No	No	Yes	280	2021-11-24		0	0	0	0	0	0	0	0	0	0
423	HB28	HB	4	28	53.3282	-6.23405	Entrance	2021-11-17	Herbert Park	11	Wet	No	No	Yes	327	2021-11-23		0	0	0	0	0	0	0	0	0	0
424	HB29	HB	4	29	53.3282	-6.23403	Entrance	2021-11-17	Herbert Park	11	Dry	No	No	Yes	318	2021-11-24		0	0	0	0	0	0	0	0	0	0
425	HB30	HB	4	30	53.3264	-6.23721	Entrance	2021-11-17	Herbert Park	11	Dry	No	No	Yes	196	2021-11-22		0	0	0	0	0	0	0	0	0	0
426	HB31	HB	4	31	53.3264	-6.23708	Entrance	2021-11-17	Herbert Park	11	Wet	No	No	No	402	2021-11-19		0	0	0	0	0	0	0	0	0	0
427	HB32	HB	4	32	53.3264	-6.23707	Entrance	2021-11-17	Herbert Park	11	Dry	No	No	No	284	2021-11-25		0	0	0	0	0	0	0	0	0	0
428	HB33	HB	4	33	53.3264	-6.23715	Entrance	2021-11-17	Herbert Park	11	Wet	No	No	Yes	351	2021-11-25		0	0	0	0	0	0	0	0	0	0
429	HB34	HB	4	34	53.3265	-6.23708	Entrance	2021-11-17	Herbert Park	11	Dry	No	No	Yes	394	2021-11-30		0	0	0	0	0	0	0	0	0	0
430	HB35	HB	4	35	53.3265	-6.23711	Entrance	2021-11-17	Herbert Park	11	Wet	No	No	Yes	476	2021-11-18		0	0	0	0	0	0	0	0	0	0
431	HB36	HB	4	36	53.3264	-6.23718	Entrance	2021-11-17	Herbert Park	11	Wet	No	No	Yes	211	2021-11-29		0	0	0	0	0	0	0	0	0	0
432	HB37	HB	4	37	53.3264	-6.23714	Entrance	2021-11-17	Herbert Park	11	Wet	No	No	Yes	180	2021-11-22		0	0	0	0	0	0	0	0	0	0
433	HB38	HB	4	38	53.3264	-6.2371	Entrance	2021-11-17	Herbert Park	11	Wet	Yes	No	No	265	2021-11-30		0	0	0	0	0	0	0	0	0	0
434	HB39	HB	4	39	53.3264	-6.23727	Entrance	2021-11-17	Herbert Park	11	Dry	No	No	Yes	352	2021-11-30		0	0	0	0	0	0	0	0	0	0
435	HB0	HB	4	0	53.324	-6.2349	Sideline	2021-11-17	Herbert Park	11	Dry	Yes	No	No	262	2021-11-18		0	0	0	0	0	0	0	0	0	0
436	HB1	HB	4	1	53.3241	-6.23514	Sideline	2021-11-17	Herbert Park	10	Wet	Yes	No	No	247	2021-11-29		0	0	0	0	0	0	0	0	0	0
437	HB2a	HB	4	2a	53.324	-6.23496	Sideline	2021-11-17	Herbert Park	11	Wet	Yes	No	No	252	2021-11-24		0	0	0	0	0	0	0	0	0	0
438	HB3	HB	4	3	53.324	-6.23493	Sideline	2021-11-17	Herbert Park	11	Wet	Yes	No	No	300	2021-11-25		0	0	0	0	0	0	0	0	0	0
439	HB4	HB	4	4	53.324	-6.23511	Sideline	2021-11-17	Herbert Park	11	Wet	Yes	No	No	254	2021-11-23		0	0	0	0	0	0	0	0	0	0
440	HB5	HB	4	5	53.324	-6.23506	Sideline	2021-11-17	Herbert Park	10	Wet	Yes	No	No	310	2021-11-23		0	0	0	0	0	0	0	0	0	0
441	HB6	HB	4	6	53.324	-6.23503	Sideline	2021-11-17	Herbert Park	10	Wet	Yes	No	No	279	2021-11-25		0	0	0	0	0	0	0	0	0	0
442	HB7	HB	4	7	53.324	-6.23485	Sideline	2021-11-17	Herbert Park	11	Wet	Yes	No	No	325	2021-11-19		0	0	0	0	0	0	0	0	0	0
443	HB8	HB	4	8	53.324	-6.23494	Sideline	2021-11-17	Herbert Park	11	Wet	Yes	No	No	206	2021-11-22		0	0	0	0	0	0	0	0	0	0
444	HB9	HB	4	9	53.324	-6.23517	Sideline	2021-11-17	Herbert Park	11	Wet	Yes	No	No	289	2021-11-18		0	0	0	0	0	0	0	0	0	0
445	HB10	HB	4	10	53.3273	-6.23445	Sitting	2021-11-17	Herbert Park	10	Wet	Yes	No	No	376	2021-11-19		0	0	0	0	0	0	0	0	0	0
446	HB11	HB	4	11	53.3273	-6.23437	Sitting	2021-11-17	Herbert Park	11	Wet	Yes	No	No	414	2021-11-24		0	0	0	0	0	0	0	0	0	0
447	HB12	HB	4	12	53.3274	-6.23444	Sitting	2021-11-17	Herbert Park	10	Wet	Yes	No	No	376	2021-11-23		0	0	0	0	0	0	0	0	0	0
448	HB13	HB	4	13	53.3273	-6.23442	Sitting	2021-11-17	Herbert Park	10	Wet	Yes	No	No	297	2021-11-22		0	0	0	0	0	0	0	0	0	0
449	HB14	HB	4	14	53.3273	-6.23451	Sitting	2021-11-17	Herbert Park	10	Dry	Yes	No	No	327	2021-11-23		0	0	0	0	0	0	0	0	0	0
450	HB15	HB	4	15	53.3274	-6.23447	Sitting	2021-11-17	Herbert Park	10	Wet	Yes	No	No	261	2021-11-24		0	0	0	0	0	0	0	0	0	0
451	HB16	HB	4	16	53.3273	-6.23454	Sitting	2021-11-17	Herbert Park	10		Yes	No	No	261	2021-11-22		0	0	0	0	0	0	0	0	0	0
452	HB17	HB	4	17	53.3273	-6.23453	Sitting	2021-11-17	Herbert Park	10	Wet	Yes	No	No	291	2021-11-30		0	0	0	0	0	0	0	0	0	0
453	HB18	HB	4	18	53.3273	-6.23447	Sitting	2021-11-17	Herbert Park	10	Wet	Yes	No	No	372	2021-11-23		0	0	0	0	0	0	0	0	0	0
454	HB19	HB	4	19	53.3274	-6.23439	Sitting	2021-11-17	Herbert Park	10	Wet	Yes	No	No	511	2021-11-23		0	0	0	0	0	0	0	0	0	0
455	HB2b	HB	4	2b	53.324	-6.23496	Sideline	2021-11-17	Herbert Park	11	Wet	Yes	No	No	138	2021-11-29		0	0	0	0	0	0	0	0	0	0
456	HBPG1	HBPG	4	1	53.3283	-6.23439	Playground	2021-11-17	Herbert Park	12	Dry	No	No	No	213	2021-11-25		0	0	0	0	0	0	0	0	0	0
457	HBPG10	HBPG	4	10	53.3287	-6.23497	Playground	2021-11-17	Herbert Park	11	Wet	No	No	Yes	311	2021-11-18		0	0	0	0	0	0	0	0	0	0
458	HBPG2	HBPG	4	2	53.3284	-6.23471	Playground	2021-11-17	Herbert Park	11	Wet	Yes	No	Yes	347	2021-11-29		0	0	0	0	0	0	0	0	0	0
459	HBPG3	HBPG	4	3	53.3285	-6.23482	Playground	2021-11-17	Herbert Park	10	Wet	Yes	No	Yes	228	2021-11-29		0	0	0	0	0	0	0	0	0	0
460	HBPG4	HBPG	4	4	53.3284	-6.23483	Playground	2021-11-17	Herbert Park	11	Dry	Yes	No	No	87	2021-11-19		0	0	0	0	0	0	0	0	0	0
461	HBPG5	HBPG	4	5	53.3285	-6.23481	Playground	2021-11-17	Herbert Park	11	Dry	Yes	No	No	241	2021-11-29		0	0	0	0	0	0	0	0	0	0
462	HBPG6	HBPG	4	6	53.3286	-6.23476	Playground	2021-11-17	Herbert Park	11	Wet	Yes	No	No	311	2021-11-18		0	0	0	0	0	0	0	0	0	0
463	HBPG7	HBPG	4	7	53.3286	-6.23513	Playground	2021-11-17	Herbert Park						186	2021-11-18		0	0	0	0	0	0	0	0	0	0
464	HBPG8	HBPG	4	8	53.3286	-6.23506	Playground	2021-11-17	Herbert Park	12	Wet	Yes	No	No	267	2021-11-30		0	0	0	0	0	0	0	0	0	0
465	HBPG9	HBPG	4	9	53.3286	-6.23502	Playground	2021-11-17	Herbert Park	11	Dry	Yes	No	No	253	2021-11-25		0	0	0	0	0	0	0	0	0	0
466	HBR0	HBR	4	0	53.3271	-6.23702	Sitting	2021-11-17	Herbert Park	11	Wet	Yes	No	No	351	2021-11-25		0	0	0	0	0	0	0	0	0	0
467	HBR1	HBR	4	1	53.3272	-6.2371	Sitting	2021-11-17	Herbert Park	10	Wet	Yes	No	No	310	2021-11-29		0	0	0	0	0	0	0	0	0	0
468	HBR2	HBR	4	2	53.3271	-6.23693	Sitting	2021-11-17	Herbert Park	10	Wet	Yes	No	No	375	2021-11-24		0	0	0	0	0	0	0	0	0	0
469	HBR3	HBR	4	3	53.3272	-6.237	Sitting	2021-11-17	Herbert Park	10	Wet	Yes	No	No	371	2021-11-23		0	0	0	0	0	0	0	0	0	0
470	HBR4	HBR	4	4	53.3272	-6.23711	Sitting	2021-11-17	Herbert Park	11	Wet	Yes	No	Yes	288	2021-11-24		0	0	0	0	0	0	0	0	0	0
471	HBR5	HBR	4	5	53.3273	-6.23702	Sitting	2021-11-17	Herbert Park	10	Wet	Yes	No	No	270	2021-11-22		0	0	0	0	0	0	0	0	0	0
472	HBR6	HBR	4	6	53.3272	-6.23689	Sitting	2021-11-17	Herbert Park	10	Wet	Yes	No	No	476	2021-11-18		0	0	0	0	0	0	0	0	0	0
473	HBR7	HBR	4	7	53.3272	-6.23685	Sitting	2021-11-17	Herbert Park	10	Wet	Yes	No	No	286	2021-11-22		0	0	0	0	0	0	0	0	0	0
474	HBR8	HBR	4	8	53.3271	-6.23698	Sitting	2021-11-17	Herbert Park	10	Wet	Yes	No	Yes	360	2021-11-30		0	0	0	0	0	0	0	0	0	0
475	HBR9	HBR	4	9	53.3272	-6.23694	Sitting	2021-11-17	Herbert Park	10	Wet	Yes	No	No	303	2021-11-18		0	0	0	0	0	0	0	0	0	0
476	JT1	JT	8	1	53.3862	-6.28336	Sideline	2022-04-19	Johnstown Park	15	Dry	Yes	No	No	262	2022-04-22		0	0	0	0	0	0	0	0	0	0
477	JT2	JT	8	2	53.3863	-6.28334	Sideline	2022-04-19	Johnstown Park	15		Yes	No	No	285	2022-04-21		0	0	0	0	0	0	0	0	0	0
478	JT3	JT	8	3	53.3862	-6.28332	Sideline	2022-04-19	Johnstown Park	18	Wet	Yes	No	No	312	2022-04-25		0	0	0	0	0	0	0	0	0	0
479	JT4	JT	8	4	53.3862	-6.28334	Sideline	2022-04-19	Johnstown Park	14	Wet	Yes	No	No	334	2022-04-25		0	0	0	0	0	0	0	0	0	0
480	JT5	JT	8	5	53.3862	-6.28339	Sideline	2022-04-19	Johnstown Park	15	Wet	Yes	No	No	311	2022-04-21		0	0	0	0	0	0	0	0	0	0
481	JT6	JT	8	6	53.3863	-6.28329	Sideline	2022-04-19	Johnstown Park	15	Wet	Yes	No	No	328	2022-04-22		0	0	0	0	0	0	0	0	0	0
482	JT7	JT	8	7	53.3862	-6.28341	Sideline	2022-04-19	Johnstown Park	15	Dry	Yes	No	No	191	2022-04-25		0	0	0	0	0	0	0	0	0	0
483	JT8	JT	8	8	53.3863	-6.28331	Sideline	2022-04-19	Johnstown Park	15	Wet	Yes	No	No	336	2022-04-22		0	0	0	0	0	0	0	0	0	0
484	JT9	JT	8	9	53.3863	-6.28333	Sideline	2022-04-19	Johnstown Park	15	Wet	Yes	No	No	312	2022-04-25		0	0	0	0	0	0	0	0	0	0
485	JT10	JT	8	10	53.3862	-6.28336	Sideline	2022-04-19	Johnstown Park	15	Dry	Yes	No	No	309	2022-04-21		0	0	0	0	0	0	0	0	0	0
486	JT11	JT	8	11	53.3858	-6.28555	Sideline	2022-04-19	Johnstown Park	15	Wet	Yes	No	No	270			0	0	0	0	0	0	0	0	0	0
487	JT12	JT	8	12	53.3857	-6.2856	Sideline	2022-04-19	Johnstown Park	15	Wet	Yes	No	No	268			0	0	0	0	0	0	0	0	0	0
488	JT13	JT	8	13	53.3857	-6.28557	Sideline	2022-04-19	Johnstown Park	16	Wet	Yes	No	No	303			0	0	0	0	0	0	0	0	0	0
489	JT14	JT	8	14	53.3856	-6.28563	Sideline	2022-04-19	Johnstown Park	15	Wet	Yes	No	No	278			0	0	0	0	0	0	0	0	0	0
490	JT15	JT	8	15	53.3856	-6.2856	Sideline	2022-04-19	Johnstown Park	12	Wet	Yes	No	No	218	2022-04-21		0	0	0	0	0	0	0	0	0	0
491	JT16	JT	8	16	53.3857	-6.28556	Sideline	2022-04-19	Johnstown Park	14	Wet	Yes	No	No	328			0	0	0	0	0	0	0	0	0	0
492	JT17	JT	8	17	53.3857	-6.2856	Sideline	2022-04-19	Johnstown Park	17	Dry	Yes	No	No	210	2022-05-27		0	0	0	0	0	0	0	0	0	0
493	JT18	JT	8	18	53.3856	-6.28564	Sideline	2022-04-19	Johnstown Park	15	Wet	Yes	No	No	248	2022-04-21		0	0	0	0	0	0	0	0	0	0
494	JT19	JT	8	19	53.3856	-6.28561	Sideline	2022-04-19	Johnstown Park	14	Wet	Yes	No	No	219			0	0	0	0	0	0	0	0	0	0
495	JT20	JT	8	20	53.3858	-6.28552	Sideline	2022-04-19	Johnstown Park	15	Wet	Yes	No	No	262			0	0	0	0	0	0	0	0	0	0
496	JT21	JT	8	21	53.3867	-6.27943	Entrance	2022-04-19	Johnstown Park	16	Wet	No	No	Yes	268	2022-05-27		0	0	0	0	3	1	0	0	0	0
497	JT22	JT	8	22	53.3867	-6.27949	Entrance	2022-04-19	Johnstown Park	13	Wet	No	No	Yes	144	2022-04-25		0	0	0	0	0	0	0	0	0	0
498	JT23	JT	8	23	53.3867	-6.27947	Entrance	2022-04-19	Johnstown Park	14	Dry	No	No	Yes	281	2022-05-27		0	0	0	0	1	1	0	0	0	0
499	JT24	JT	8	24	53.3867	-6.27943	Entrance	2022-04-19	Johnstown Park	13	Wet	No	No	Yes	386			0	0	0	0	1	1	0	0	0	0
500	JT25	JT	8	25	53.3866	-6.27939	Entrance	2022-04-19	Johnstown Park	16	Dry	No	Yes	Yes	455			0	0	0	0	0	0	0	0	0	0
501	JT26	JT	8	26	53.3867	-6.27955	Entrance	2022-04-19	Johnstown Park	12	Dry	No	No	Yes	338	2022-04-22		0	0	0	0	0	0	0	0	0	0
502	JT27	JT	8	27	53.3866	-6.27951	Entrance	2022-04-19	Johnstown Park	12	Wet	No	No	Yes	451			0	0	0	0	0	0	0	0	0	0
503	JT28	JT	8	28	53.3867	-6.27947	Entrance	2022-04-19	Johnstown Park	13	Dry	No	No	Yes	426			0	0	0	0	1	1	0	0	0	0
504	JT29	JT	8	29	53.3867	-6.27933	Entrance	2022-04-19	Johnstown Park	12	Dry	No	No	Yes	266			0	0	0	0	1	1	0	0	0	0
506	JT31	JT	8	31	53.3856	-6.27955	Sitting	2022-04-19	Johnstown Park	12	Wet	Yes	No	No	367	2022-05-27		0	0	0	0	0	0	0	0	0	0
507	JT32	JT	8	32	53.3857	-6.27959	Sitting	2022-04-19	Johnstown Park	14	Dry	Yes	No	No	237			0	0	0	0	0	0	0	0	0	0
508	JT33	JT	8	33	53.3857	-6.27964	Sitting	2022-04-19	Johnstown Park	15	Dry	Yes	No	No	299			0	0	0	0	0	0	0	0	0	0
509	JT34	JT	8	34	53.3856	-6.27965	Sitting	2022-04-19	Johnstown Park	12	Dry	Yes	No	No	255			0	0	0	0	0	0	0	0	0	0
510	JT35	JT	8	35	53.3856	-6.27951	Sitting	2022-04-19	Johnstown Park	12	Dry	Yes	No	No	294	2022-04-28		0	0	0	0	0	0	0	0	0	0
511	JT36	JT	8	36	53.3857	-6.27972	Sitting	2022-04-19	Johnstown Park	12	Wet	Yes	No	No	354			0	0	0	0	0	0	0	0	0	0
512	JT37	JT	8	37	53.3856	-6.27957	Sitting	2022-04-19	Johnstown Park	13	Wet	Yes	No	No	321			0	0	0	0	0	0	0	0	0	0
513	JT38	JT	8	38	53.3856	-6.27967	Sitting	2022-04-19	Johnstown Park	12	Wet	Yes	No	No	254			0	0	0	0	0	0	0	0	0	0
514	JT39	JT	8	39	53.3856	-6.27974	Sitting	2022-04-19	Johnstown Park	12	Dry	Yes	No	No	339	2022-04-28		0	0	0	0	0	0	0	0	0	0
515	JT40	JT	8	40	53.3856	-6.27964	Sitting	2022-04-19	Johnstown Park	12	Dry	Yes	No	No	270	2022-05-27		0	0	0	0	0	0	0	0	0	0
516	JT41	JT	8	41	53.3854	-6.28221	Sitting	2022-04-19	Johnstown Park	14	Wet	Yes	No	No	162	2022-04-25		0	0	0	0	0	0	0	0	0	0
517	JT42	JT	8	42	53.3854	-6.28225	Sitting	2022-04-19	Johnstown Park	15	Wet	Yes	No	No	226	2022-04-22		0	0	0	0	0	0	0	0	0	0
518	JT43	JT	8	43	53.3854	-6.28209	Sitting	2022-04-19	Johnstown Park	14	Wet	Yes	No	No	241	2022-04-28		0	0	0	0	0	0	0	0	0	0
519	JT44	JT	8	44	53.3853	-6.28221	Sitting	2022-04-19	Johnstown Park	15	Dry	Yes	No	No	321	2022-04-28		0	0	0	0	0	0	0	0	0	0
520	JT45	JT	8	45	53.3853	-6.28218	Sitting	2022-04-19	Johnstown Park	14	Wet	Yes	No	Yes	200	2022-04-25		0	0	0	0	0	0	0	0	0	0
521	JT46	JT	8	46	53.3855	-6.28214	Sitting	2022-04-19	Johnstown Park	18	Wet	Yes	No	Yes	296	2022-05-27		0	0	0	0	0	0	0	0	0	0
522	JT47	JT	8	47	53.3854	-6.28215	Sitting	2022-04-19	Johnstown Park	14	Wet	Yes	No	No	274	2022-04-28		0	0	0	0	0	0	0	0	0	0
523	JT48	JT	8	48	53.3854	-6.28218	Sitting	2022-04-19	Johnstown Park	14	Wet	Yes	No	No	213	2022-04-25		0	0	0	0	0	0	0	0	0	0
524	JT49	JT	8	49	53.3854	-6.28214	Sitting	2022-04-19	Johnstown Park	15	Wet	Yes	No	No	296	2022-04-22		0	0	0	0	0	0	0	0	0	0
525	JT50	JT	8	50	53.3854	-6.28227	Sitting	2022-04-19	Johnstown Park	14	Dry	Yes	No	No	260			0	0	0	0	0	0	0	0	0	0
526	JT51	JT	8	51	53.3844	-6.28152	Entrance	2022-04-19	Johnstown Park	12	Wet	No	No	No	332			0	0	0	0	0	0	0	0	0	0
527	JT52	JT	8	52	53.3844	-6.28154	Entrance	2022-04-19	Johnstown Park	12	Wet	No	No	Yes	224	2022-04-21		0	0	0	0	0	0	0	0	0	0
528	JT53	JT	8	53	53.3844	-6.28139	Entrance	2022-04-19	Johnstown Park	14	Wet	No	No	No	327			0	0	0	0	0	0	0	0	0	0
529	JT54	JT	8	54	53.3843	-6.28147	Entrance	2022-04-19	Johnstown Park	13	Wet	Yes	No	No	275	2022-05-27		0	0	0	0	0	0	0	0	0	0
530	JT55	JT	8	55	53.3843	-6.2815	Entrance	2022-04-19	Johnstown Park	13	Dry	Yes	No	Yes	244	2022-04-25		0	0	0	0	0	0	0	0	0	0
531	JT56	JT	8	56	53.3844	-6.28144	Entrance	2022-04-19	Johnstown Park	16	Dry	No	No	Yes	385	2022-05-27		0	0	0	0	0	0	0	0	0	0
532	JT57	JT	8	57	53.3844	-6.28159	Entrance	2022-04-19	Johnstown Park	14	Wet	No	No	No	315	2022-04-25		0	0	0	0	0	0	0	0	0	0
533	JT59	JT	8	59	53.3844	-6.2814	Entrance	2022-04-19	Johnstown Park	15	Dry	Yes	No	No	303			0	0	0	0	0	0	0	0	0	0
534	JT60	JT	8	60	53.3844	-6.28146	Entrance	2022-04-19	Johnstown Park	15	Wet	No	No	No	255	2022-04-22		0	0	0	0	0	0	0	0	0	0
535	JTPG1	JT	8	PG1	53.3845	-6.28111	Playground	2022-04-19	Johnstown Park	15	Dry	Yes	No	No	268			0	0	0	0	0	0	0	0	0	0
536	JTPG10	JT	8	PG10	53.3846	-6.28089	Playground	2022-04-19	Johnstown Park	18	Dry	Yes	No	Yes	239	2022-05-27		0	0	0	0	0	0	0	0	0	0
537	JTPG2	JT	8	PG2	53.3844	-6.28116	Playground	2022-04-19	Johnstown Park	14	Wet	Yes	No	No	421	2022-04-28		0	0	0	0	0	0	0	0	0	0
538	JTPG3	JT	8	PG3	53.3844	-6.28115	Playground	2022-04-19	Johnstown Park	14	Dry	Yes	No	No	453	2022-05-27		0	0	0	0	0	0	0	0	0	0
539	JTPG4	JT	8	PG4	53.3844	-6.28103	Playground	2022-04-19	Johnstown Park	12	Dry	Yes	No	No	366	2022-04-21		0	0	0	0	0	0	0	0	0	0
540	JTPG5	JT	8	PG5	53.3844	-6.28089	Playground	2022-04-19	Johnstown Park	14	Dry	Yes	No	No	290			0	0	0	0	0	0	0	0	0	0
541	JTPG6	JT	8	PG6	53.3843	-6.28061	Playground	2022-04-19	Johnstown Park	14		Yes	No	No	251			0	0	0	0	0	0	0	0	0	0
542	JTPG7	JT	8	PG7	53.3845	-6.28021	Playground	2022-04-19	Johnstown Park	15	Dry	Yes	No	No	406	2022-04-28		0	0	0	0	0	0	0	0	0	0
543	JTPG8	JT	8	PG8	53.3847	-6.28037	Playground	2022-04-19	Johnstown Park	14	Dry	Yes	No	No	223			0	0	0	0	0	0	0	0	0	0
544	JTPG9	JT	8	PG9	53.3846	-6.28079	Playground	2022-04-19	Johnstown Park	15		Yes	No	Yes	277			0	0	0	0	0	0	0	0	0	0
546	MMJG1	MMJG	12	1	53.35635645	-6.25824408	Entrance	2022-02-14	Mountjoy Park	7	Wet	No	No	Yes	275	2022-02-18		0	0	0	0	0	0	0	0	0	0
547	MMJG10	MMJG	12	10	53.35614902	-6.25699413	Entrance	2022-02-14	Mountjoy Park	7	Dry	No	Yes	No	319	2022-02-16		0	0	0	0	0	0	0	0	0	0
548	MMJG11	MMJG	12	11	53.3561628	-6.2570162	Entrance	2022-02-14	Mountjoy Park	7	Dry	No	Yes	Yes	329	2022-02-16		0	0	0	0	0	0	0	0	0	0
549	MMJG12	MMJG	12	12	53.35612692	-6.25713799	Entrance	2022-02-14	Mountjoy Park	7	Wet	No	Yes	No	270	2022-02-16		0	0	0	0	0	0	0	0	0	0
550	MMJG13	MMJG	12	13	53.3561358	-6.25712577	Entrance	2022-02-14	Mountjoy Park	7	Wet	No	No	Yes	276	2022-02-18		0	0	0	0	0	0	0	0	0	0
551	MMJG14	MMJG	12	14	53.35614518	-6.25716045	Entrance	2022-02-14	Mountjoy Park	7	Dry	No	No	Yes	309	2022-02-18		0	0	0	0	0	0	0	0	0	0
552	MMJG2	MMJG	12	2	53.35635841	-6.2582389	Entrance	2022-02-14	Mountjoy Park	7	Wet	No	No	Yes	300	2022-02-18		0	0	0	0	0	0	0	0	0	0
553	MMJG3	MMJG	12	3	53.35636004	-6.25826212	Entrance	2022-02-14	Mountjoy Park	7	Wet	No	No	Yes	271	2022-02-18		0	0	0	0	0	0	0	0	0	0
554	MMJG4	MMJG	12	4	53.35636158	-6.25826325	Entrance	2022-02-14	Mountjoy Park	7	Wet	No	No	Yes	237	2022-02-18		0	0	0	0	0	0	0	0	0	0
555	MMJG5	MMJG	12	5			Entrance	2022-02-14	Mountjoy Park	7	Dry	No	No	Yes	336	2022-02-18		0	0	0	0	0	0	0	0	0	0
556	MMJG6	MMJG	12	6	53.3563541	-6.25825517	Entrance	2022-02-14	Mountjoy Park	7	Wet	Yes	No	No	335	2022-02-18		0	0	0	0	0	0	0	0	0	0
557	MMJG7	MMJG	12	7	53.35640174	-6.25821514	Entrance	2022-02-14	Mountjoy Park	7	Wet	No	No	No	450	2022-02-18		0	0	0	0	0	0	0	0	0	0
558	MMJG8	MMJG	12	8	53.35619649	-6.25699412	Entrance	2022-02-14	Mountjoy Park	7	Dry	No	No	Yes	239	2022-02-16		0	0	0	0	0	0	0	0	0	0
559	MMJG9	MMJG	12	9	53.35617784	-6.25699923	Entrance	2022-02-14	Mountjoy Park	7	Wet	No	No	Yes	352	2022-02-16		0	0	0	0	0	0	0	0	0	0
560	MMJR100	MMJR	12		53.3562	-6.25723	Entrance	2022-02-14	Mountjoy Park	7	Dry	No	No	Yes	285	2022-02-16		0	0	0	0	0	0	0	0	0	0
561	MMJR102	MMJR	12		53.3562	-6.25706	Entrance	2022-02-14	Mountjoy Park	7	Dry	No	No	Yes	276	2022-02-16		0	0	0	0	0	0	0	0	0	0
562	MMJR103	MMJR	12		53.3561	-6.25712	Entrance	2022-02-14	Mountjoy Park	7	Dry	No	No	Yes	315	2022-02-16		0	0	0	0	0	0	0	0	0	0
563	MMJR105	MMJR	12		53.3561	-6.25717	Entrance	2022-02-14	Mountjoy Park	7	Dry	No	No	No	241	2022-02-16		0	0	0	0	0	0	0	0	0	0
564	MMJR106	MMJR	12		53.3561	-6.25701	Entrance	2022-02-14	Mountjoy Park	7	Dry	No	No	Yes	302	2022-02-16		0	0	0	0	0	0	0	0	0	0
565	MMJR107	MMJR	12		53.3561	-6.25705	Entrance	2022-02-14	Mountjoy Park	7	Dry	No	Yes	No	279	2022-02-16		0	0	0	0	0	0	0	0	0	0
566	MMJR109	MMJR	12		53.3561	-6.25708	Entrance	2022-02-14	Mountjoy Park	7	Dry	No	No	No	259	2022-02-16		0	0	0	0	0	0	0	0	0	0
567	MMJR40	MMJR	12		53.3564	-6.2582	Entrance	2022-02-14	Mountjoy Park	7	Dry	No	No	Yes	338	2022-02-22		0	0	0	0	0	0	0	0	0	0
568	MMJR41	MMJR	12		53.3564	-6.25817	Entrance	2022-02-14	Mountjoy Park	7	Dry	No	No	Yes	307	2022-02-22		0	0	0	0	0	0	0	0	0	0
569	MMJR42	MMJR	12		53.3563	-6.25835	Entrance	2022-02-14	Mountjoy Park	7	Wet	No	No	Yes	204	2022-02-18		0	0	0	0	0	0	0	0	0	0
570	MMJR43	MMJR	12		53.3563	-6.25812	Entrance	2022-02-14	Mountjoy Park	7	Dry	No	No	No	317	2022-02-22		0	0	0	0	0	0	0	0	0	0
571	MMJR46	MMJR	12		53.3563	-6.25833	Entrance	2022-02-14	Mountjoy Park	7	Wet	No	No	Yes	234	2022-02-18		0	0	0	0	0	0	0	0	0	0
572	MMJR47	MMJR	12		53.3564	-6.25843	Entrance	2022-02-14	Mountjoy Park	7	Dry	No	No	No	538	2022-02-22		0	0	0	0	0	0	0	0	0	0
573	MMJR49	MMJR	12		53.3563	-6.25827	Entrance	2022-02-14	Mountjoy Park	7	Wet	No	No	Yes	328	2022-02-22		0	0	0	0	0	0	0	0	0	0
574	G31	MJ	12		53.3563	-6.25854	Entrance	2021-07-06	Mountjoy sq	17	Wet	No	No		265	2021-07-07		0	0	0	0	0	0	0	0	0	0
575	R31	MJ	12		53.3564	-6.25833	Entrance	2021-07-06	Mountjoy sq	18	Wet	No	Yes		204	2021-07-07		0	0	0	0	0	0	0	0	0	0
576	G32	MJ	12		53.3563	-6.25814	Entrance	2021-07-06	Mountjoy sq	16	Dry	No	Yes		259	2021-07-09		0	0	0	0	0	0	0	0	0	0
577	G33	MJ	12		53.3565	-6.25832	Entrance	2021-07-06	Mountjoy sq	18	Wet	Yes	No		101	2021-07-12		0	0	0	0	0	0	0	0	0	0
578	R33	MJ	12		53.3563	-6.25829	Entrance	2021-07-06	Mountjoy sq	17	Wet	Yes	No		268	2021-07-12		0	0	0	0	0	0	0	0	0	0
579	G34	MJ	12				Entrance	2021-07-06	Mountjoy sq	18	Dry	No	Yes		173	2021-07-08		0	0	0	0	0	0	0	0	0	0
580	R34	MJ	12		53.3563	-6.25819	Entrance	2021-07-06	Mountjoy sq	18	Wet	No	No		316	2021-07-08		0	0	0	0	0	0	0	0	0	0
581	G35	MJ	12		53.3567	-6.25881019	Entrance	2021-07-06	Mountjoy sq	18	Wet	Yes	No		260	2021-07-12		0	0	0	0	0	0	0	0	0	0
582	R35	MJ	12		53.3562	-6.25817	Entrance	2021-07-06	Mountjoy sq	16	Wet	Yes	No		269	2021-07-12		0	0	0	0	0	0	0	0	0	0
583	G36	MJ	12		53.3564	-6.25685	Playground	2021-07-06	Mountjoy sq	18	Wet	Yes	No		294	2021-07-08		0	0	0	0	0	0	0	0	0	0
584	R36	MJ	12		53.3567	-6.25674	Playground	2021-07-06	Mountjoy sq	18	Wet	Yes	No		316	2021-07-08		0	0	0	0	0	0	0	0	0	0
585	G37	MJ	12		53.3564	-6.25663	Playground	2021-07-06	Mountjoy sq	18	Wet	Yes	No		196	2021-07-12		0	0	0	0	0	0	0	0	0	0
586	R37	MJ	12		53.3566	-6.25653	Playground	2021-07-06	Mountjoy sq	18	Dry	Yes	No		328	2021-07-12		0	0	0	0	0	0	0	0	0	0
587	G38	MJ	12		53.3563	-6.25659	Playground	2021-07-06	Mountjoy sq	16	Wet	Yes	No		353	2021-07-09		0	0	0	0	0	0	0	0	0	0
588	R38	MJ	12		53.3565	-6.25652	Playground	2021-07-06	Mountjoy sq	17	Wet	Yes	No		318	2021-07-09		0	0	0	0	0	0	0	0	0	0
589	G39	MJ	12		53.3564	-6.25657	Playground	2021-07-06	Mountjoy sq	17	Wet	Yes	No		241	2021-07-12		0	0	0	0	0	0	0	0	0	0
590	R39	MJ	12		53.3565	-6.25653	Playground	2021-07-06	Mountjoy sq	17	Wet	Yes	No		216	2021-07-12		0	0	0	0	0	0	0	0	0	0
591	G40	MJ	12		53.3567	-6.25637	Playground	2021-07-06	Mountjoy sq	17	Wet	Yes	No		264	2021-07-08		0	0	0	0	0	0	0	0	0	0
592	G41	MJ	12		53.3562	-6.25736	Playground	2021-07-06	Mountjoy sq	18	Dry	Yes	No		259	2021-07-09		0	0	0	0	0	0	0	0	0	0
593	R41	MJ	12		53.3566	-6.25792	Sitting	2021-07-06	Mountjoy sq	19	Dry	Yes	No		254	2021-07-09		0	0	0	0	0	0	0	0	0	0
594	G42	MJ	12		53.3564	-6.25781	Sitting	2021-07-06	Mountjoy sq	19	Wet	Yes	No		287	2021-07-13		0	0	0	0	0	0	0	0	0	0
595	R42	MJ	12		53.3565	-6.25789	Sitting	2021-07-06	Mountjoy sq	18	Wet	Yes	No		242	2021-07-13		0	0	0	0	0	0	0	0	0	0
596	G43	MJ	12		53.3566	-6.25774	Sitting	2021-07-06	Mountjoy sq	18	Wet	Yes	No		231	2021-07-13		0	0	0	0	0	0	0	0	0	0
597	R43	MJ	12		53.3564	-6.25786	Sitting	2021-07-06	Mountjoy sq	19	Wet	Yes	No		259	2021-07-13		0	0	0	0	0	0	0	0	0	0
598	G44	MJ	12		53.3566	-6.25789	Sitting	2021-07-06	Mountjoy sq	19	Wet		No		316	2021-07-13		0	0	0	0	0	0	0	0	0	0
599	R44	MJ	12		53.3564	-6.25774	Sitting	2021-07-06	Mountjoy sq	18	Wet	Yes	No		246	2021-07-13		0	0	0	0	0	0	0	0	0	0
600	G45	MJ	12		53.3566	-6.25795	Sitting	2021-07-06	Mountjoy sq	19	Dry	Yes	No		209	2021-07-09		0	0	0	0	0	0	0	0	0	0
601	R45	MJ	12		53.3564	-6.25743	Sitting	2021-07-06	Mountjoy sq	18	Wet	Yes	No		288	2021-07-09		0	0	0	0	0	0	0	0	0	0
604	RG10b	RG	3	10b	53.3422	-6.22118	Sideline	2021-10-12	Ringsend Park	14	Dry	Yes	No	No	201	2021-10-28		0	0	0	0	0	0	0	0	0	0
605	RGPG1	RG	3	1	53.3421	-6.22447	Playground	2021-10-12	Ringsend Park	15	Wet	No	No	Yes	306	2021-10-13		0	0	0	0	0	0	0	0	0	0
606	RGPG2	RG	3	2	53.3421	-6.22469	Playground	2021-10-12	Ringsend Park	14	Dry	No	No	Yes	207	2021-10-26		0	0	0	0	0	0	0	0	0	0
607	RGPG3	RG	3	3	53.3423	-6.22451	Playground	2021-10-12	Ringsend Park	14	Dry	No	No	Yes	391	2021-10-27		0	0	0	0	0	0	0	0	0	0
608	RGPG4	RG	3	4	53.342	-6.22411	Playground	2021-10-12	Ringsend Park	14	Wet	No	No	No	116	2021-11-03		0	0	0	0	0	0	0	0	0	0
609	RGPG5	RG	3	5	53.342	-6.22436	Playground	2021-10-12	Ringsend Park	13	Dry	No	No	Yes	115	2021-11-03		0	0	0	0	0	0	0	0	0	0
610	RGPG6	RG	3	6	53.3421	-6.22425	Playground	2021-10-12	Ringsend Park	14	Wet	No	No	Yes	251	2021-10-29		0	0	0	0	0	0	0	0	0	0
611	RGPG7	RG	3	7	53.3421	-6.22403	Playground	2021-10-12	Ringsend Park	14	Dry	No	No	Yes	232	2021-11-03		0	0	0	0	0	0	0	0	0	0
612	RGPG9	RG	3	9	53.3419	-6.22466	Playground	2021-10-12	Ringsend Park	14	Dry	No	No	Yes	267	2021-12-29		0	0	0	0	0	0	0	0	0	0
613	RGPG10	RG	3	10	53.3421	-6.22476	Playground	2021-10-12	Ringsend Park	14	Dry	No	No	Yes	234	2021-10-19		0	0	0	0	0	0	0	0	0	0
614	RG0	RG	3	0	53.3421	-6.22384	Sideline	2021-10-12	Ringsend Park	15	Wet	Yes	No	No	303	2021-10-14		0	0	0	0	0	0	0	0	0	0
615	RG1	RG	3	1	53.342	-6.22392	Sideline	2021-10-12	Ringsend Park	15	Wet	Yes	No	No	218	2021-10-14		0	0	0	0	0	0	0	0	0	0
616	RG11b	RG	3	11b	53.3422	-6.2211	Sideline	2021-10-12	Ringsend Park	14	Wet	Yes	No	No	277	2021-10-15		0	0	0	0	0	0	0	0	0	0
617	RG12b	RG	3	12b	53.3422	-6.22123	Sideline	2021-10-12	Ringsend Park	14	Wet	Yes	No	No	236	2021-10-29		0	0	0	0	0	0	0	0	0	0
618	RG13b	RG	3	13b	53.3422	-6.22134	Sideline	2021-10-12	Ringsend Park	15	Wet	Yes	No	No	209	2021-11-03		0	0	0	0	0	0	0	0	0	0
619	RG14b	RG	3	14b	53.3422	-6.2213	Sideline	2021-10-12	Ringsend Park	15	Wet	Yes	No	No	218	2021-10-27		0	0	0	0	0	0	0	0	0	0
620	RG15b	RG	3	15b	53.3422	-6.22121	Sideline	2021-10-12	Ringsend Park	14	Wet	Yes	No	No	205	2021-10-21		0	0	0	0	0	0	0	0	0	0
621	RG16b	RG	3	16b	53.3423	-6.22132	Sideline	2021-10-12	Ringsend Park	14	Wet	Yes	No	No	144	2021-10-26		0	0	0	0	0	0	0	0	0	0
622	RG18b	RG	3	18b	53.3422	-6.22114	Sideline	2021-10-12	Ringsend Park	14	Wet	Yes	No	No	303	2021-10-27		0	0	0	0	0	0	0	0	0	0
623	RG19b	RG	3	19b	53.3422	-6.22128	Sideline	2021-10-12	Ringsend Park	14	Wet	Yes	No	No	280	2021-10-29		0	0	0	0	0	0	0	0	0	0
624	RG2	RG	3	2	53.342	-6.22398	Sideline	2021-10-12	Ringsend Park	15	Wet	Yes	No	No	182	2021-10-21		0	0	0	0	0	0	0	0	0	0
625	RG3	RG	3	3	53.342	-6.22389	Sideline	2021-10-12	Ringsend Park	15	Wet	Yes	No	No	249	2021-10-19		0	0	0	0	0	0	0	0	0	0
626	RG4	RG	3	4	53.342	-6.22393	Sideline	2021-10-12	Ringsend Park	15	Wet	Yes	No	No	292	2021-10-19		0	0	0	0	0	0	0	0	0	0
627	RG5	RG	3	5	53.342	-6.22396	Sideline	2021-10-12	Ringsend Park	15	Wet	Yes	No	No	232	2021-10-27		0	0	0	0	0	0	0	0	0	0
628	RG6	RG	3	6	53.342	-6.22382	Sideline	2021-10-12	Ringsend Park	15	Wet	Yes	No	No	263	2021-10-19		0	0	0	0	0	0	0	0	0	0
629	RG7	RG	3	7	53.3421	-6.22383	Sideline	2021-10-12	Ringsend Park	15	Wet	Yes	No	Yes	267	2021-10-14		0	0	0	0	0	0	0	0	0	0
630	RG8	RG	3	8	53.3419	-6.22399	Sideline	2021-10-12	Ringsend Park	15	Wet	Yes	No	No	178	2021-10-18		0	0	0	0	0	0	0	0	0	0
631	RG9	RG	3	9	53.342	-6.22384	Sideline	2021-10-12	Ringsend Park	15	Wet	Yes	No	No	308	2021-10-15		0	0	0	0	0	0	0	0	0	0
632	RG10a	RG	3	10a	53.343	-6.22316	Sitting	2021-10-12	Ringsend Park	15	Wet	Yes	No	No	161	2021-10-26		0	0	0	0	0	0	0	0	0	0
633	RG11a	RG	3	11a	53.3429	-6.22314	Sitting	2021-10-12	Ringsend Park	14	Wet	Yes	No	No	314	2021-10-15		0	0	0	0	0	0	0	0	0	0
634	RG12a	RG	3	12a	53.343	-6.22299	Sitting	2021-10-12	Ringsend Park	14	Wet	Yes	No	No	197	2021-10-15		0	0	0	0	0	0	0	0	0	0
635	RG13a	RG	3	13a	53.343	-6.22304	Sitting	2021-10-12	Ringsend Park	14	Wet	Yes	No	No	247	2021-10-28		0	0	0	0	0	0	0	0	0	0
636	RG14a	RG	3	14a	53.343	-6.22303	Sitting	2021-10-12	Ringsend Park	14	Wet	Yes	No	No	209	2021-10-18		0	0	0	0	0	0	0	0	0	0
637	RG15a	RG	3	15a	53.343	-6.22312	Sitting	2021-10-12	Ringsend Park	15	Wet	Yes	No	No	239	2021-10-21		0	0	0	0	0	0	0	0	0	0
638	RG16a	RG	3	16a	53.343	-6.22312	Sitting	2021-10-12	Ringsend Park	16	Wet	Yes	No	No	253	2021-10-14		0	0	0	0	0	0	0	0	0	0
639	RG18a	RG	3	18a	53.3429	-6.22301	Sitting	2021-10-12	Ringsend Park	14	Wet	Yes	No	No	194	2021-10-18		0	0	0	0	0	0	0	0	0	0
640	RG19a	RG	3	19a	53.343	-6.22306	Sitting	2021-10-12	Ringsend Park	15	Wet	Yes	No	No	305	2021-10-15		0	0	0	0	0	0	0	0	0	0
641	RG17a	RG	3	17a	53.343	-6.22319	Sitting	2021-10-12	Ringsend Park	14	Wet	Yes	No	No	231	2021-10-15		0	0	0	0	0	0	0	0	0	0
642	RG_ENT_2	RGENT	3	2	53.3423	-6.2254	Entrance	2021-10-12	Ringsend Park	14	Wet	Yes	No	No	391	2021-10-21		0	0	0	0	0	0	0	0	0	0
643	RG_ENT_5	RGENT	3	5	53.3423	-6.22517	Entrance	2021-10-12	Ringsend Park	14	Dry	No	No	Yes	257	2021-11-03		0	0	0	0	0	0	0	0	0	0
644	RG_ENT_8	RGENT	3	8	53.3422	-6.22523	Entrance	2021-10-12	Ringsend Park	14	Wet	No	No	Yes	281	2021-10-21		0	0	0	0	0	0	0	0	0	0
645	RG_ENT_9	RGENT	3	9	53.3424	-6.22485	Entrance	2021-10-12	Ringsend Park	13	Wet	No	No	Yes	285	2021-10-18		0	0	0	0	0	0	0	0	0	0
646	RG_ENTB_1	RGENTB	3	1	53.3428	-6.2168	Entrance	2021-10-12	Ringsend Park	16	Dry	No	No	Yes	255	2021-10-27		0	0	0	0	0	0	0	0	0	0
647	RG_ENTB_3	RGENTB	3	3	53.3425	-6.21719	Entrance	2021-10-12	Ringsend Park	14	Wet	No	No	Yes	313	2021-10-18		0	0	0	0	0	0	0	0	0	0
648	RG_ENTB_5	RGENTB	3	5	53.3427	-6.21688	Entrance	2021-10-12	Ringsend Park	14	Wet	No	No	Yes	221	2021-10-26		0	0	0	0	0	0	0	0	0	0
649	RG_ENTB_6	RGENTB	3	6	53.3428	-6.21664	Entrance	2021-10-12	Ringsend Park	14	Wet	No	Yes	No	324	2021-10-21		0	0	0	0	0	0	0	0	0	0
650	RG_ENTB_7	RGENTB	3	7	53.3427	-6.21706	Entrance	2021-10-12	Ringsend Park	14	Dry	No	No	No	311	2021-10-28		0	0	0	0	0	0	0	0	0	0
651	RG_ENTB_8	RGENTB	3	8	53.3427	-6.21708	Entrance	2021-10-12	Ringsend Park	15	Dry	No	No	Yes	283	2021-10-19		0	0	0	0	0	0	0	0	0	0
652	RG_ENTB_10	RGENTB	3	10	53.3425	-6.21699	Entrance	2021-10-12	Ringsend Park	14	Wet	No	Yes	Yes	306	2021-10-14		0	0	0	0	0	0	0	0	0	0
653	MR0	MR	3	0	53.3423	-6.22533	Entrance	2022-01-27	Ringsend Park	10	Wet	No	No	No	271	2022-02-01		0	0	0	0	0	0	0	0	0	0
654	MR2	MR	3	2	53.3424	-6.2252	Entrance	2022-01-27	Ringsend Park	10	Wet	Yes	No	Yes	154	2022-02-01		0	0	0	0	0	0	0	0	0	0
655	MR3	MR	3	3	53.3424	-6.22534	Entrance	2022-01-27	Ringsend Park	10	Dry	Yes	No	No	315	2022-02-03		0	0	0	0	0	0	0	0	0	0
656	MR4	MR	3	4	53.3424	-6.22521	Entrance	2022-01-27	Ringsend Park	10	Wet	Yes	No	Yes	354	2022-02-03		0	0	0	0	0	0	0	0	0	0
657	MR5	MR	3	5	53.3424	-6.22519	Entrance	2022-01-27	Ringsend Park	10	Dry	Yes	No	Yes	175	2022-02-11		0	0	0	0	0	0	0	0	0	0
658	MR7	MR	3	7	53.3402	-6.22148	Entrance	2022-01-27	Ringsend Park	10	Dry	No	No	Yes	222	2022-02-15		0	0	0	0	0	0	0	0	0	0
659	MR8	MR	3	8	53.3401	-6.22132	Entrance	2022-01-27	Ringsend Park	11	Dry	No	No	Yes	266	2022-02-03		0	0	0	0	0	0	0	0	0	0
660	MR9	MR	3	9	53.3402	-6.22138	Entrance	2022-01-27	Ringsend Park	10	Wet	No	No	No	158	2022-02-03		0	0	0	0	0	0	0	0	0	0
661	MR10	MR	3	10	53.3401	-6.22147	Entrance	2022-01-27	Ringsend Park	11	Wet	No	No	Yes	249	2022-02-15		0	0	0	0	0	0	0	0	0	0
662	MR11	MR	3	11	53.3402	-6.22148	Entrance	2022-01-27	Ringsend Park	10	Dry	No	No	No	259	2022-02-03		0	0	0	0	0	0	0	0	0	0
663	MR12	MR	3	12	53.3402	-6.22145	Entrance	2022-01-27	Ringsend Park	13	Dry	No	No	Yes	330	2022-02-11		0	0	0	0	0	0	0	0	0	0
664	MR13	MR	3	13	53.3402	-6.22156	Entrance	2022-01-27	Ringsend Park	10	Dry	No	No	Yes	168	2022-02-15		0	0	0	0	0	0	0	0	0	0
665	MR14	MR	3	14	53.3426	-6.21718	Entrance	2022-01-27	Ringsend Park	9	Dry	No	Yes	Yes	282	2022-02-04		0	0	0	0	0	0	0	0	0	0
666	MR15	MR	3	15	53.3425	-6.2171	Entrance	2022-01-27	Ringsend Park	9	Dry	No	No	Yes	267	2022-02-11		0	0	0	0	0	0	0	0	0	0
667	MR16	MR	3	16	53.3425	-6.21718	Entrance	2022-01-27	Ringsend Park	10	Dry	No	No	Yes	246	2022-02-01		0	0	0	0	0	0	0	0	0	0
668	MR17	MR	3	16	53.3426	-6.21727	Entrance	2022-01-27	Ringsend Park	11	Wet	Yes	No	No	247	2022-02-02		0	0	0	0	0	0	0	0	0	0
669	MR18	MR	3	18	53.3425	-6.21729	Entrance	2022-01-27	Ringsend Park	8	Wet	Yes	No	No	186	2022-02-01		0	0	0	0	0	0	0	0	0	0
670	MR19	MR	3	19	53.3425	-6.21713	Entrance	2022-01-27	Ringsend Park	10	Dry	No	No	Yes	243	2022-02-11		0	0	0	0	0	0	0	0	0	0
671	MR20	MR	3	20	53.3424	-6.21727	Entrance	2022-01-27	Ringsend Park	9	Dry	No	No	Yes	323	2022-02-09		0	0	0	0	0	0	0	0	0	0
672	MRG1	MRG	3	1	53.3425	-6.21735	Entrance	2022-01-27	Ringsend Park	11	Wet	No	No	No	343	2022-02-07		0	0	0	0	0	0	0	0	0	0
673	MRG2	MRG	3	2	53.3426	-6.21725	Entrance	2022-01-27	Ringsend Park	10	Dry	No	No	Yes	425	2022-02-04		0	0	0	0	0	0	0	0	0	0
674	MRG3	MRG	3	3	53.3425	-6.21725	Entrance	2022-01-27	Ringsend Park	9	Wet	Yes	No	No	246	2022-02-03		0	0	0	0	0	0	0	0	0	0
675	MRG4	MRG	3	4	53.3426	-6.21721	Entrance	2022-01-27	Ringsend Park	9	Wet	Yes	No	No	235	2022-02-11		0	0	0	0	0	0	0	0	0	0
676	MRG5	MRG	3	5	53.3425	-6.2171	Entrance	2022-01-27	Ringsend Park	10	Wet	No	No	Yes	279	2022-02-15		0	0	0	0	0	0	0	0	0	0
677	MRG7	MRG	3	7	53.3425	-6.21722	Entrance	2022-01-27	Ringsend Park	10	Wet	No	No	Yes	274	2022-02-07		0	0	0	0	0	0	0	0	0	0
678	MRG8	MRG	3	8	53.3402	-6.2215	Entrance	2022-01-27	Ringsend Park	10	Dry	No	No	Yes	261	2022-02-15		0	0	0	0	0	0	0	0	0	0
679	MRG9	MRG	3	9	53.3402	-6.2214	Entrance	2022-01-27	Ringsend Park	9	Wet	No	No	No	325	2022-02-15		0	0	0	0	0	0	0	0	0	0
680	MRG10	MRG	3	10	53.3405	-6.22139	Entrance	2022-01-27	Ringsend Park	9	Wet	No	No	No	212	2022-02-03		0	0	0	0	0	0	0	0	0	0
681	MRG11	MRG	3	11	53.3419	-6.22337	Entrance	2022-01-27	Ringsend Park	10	Wet	No	No	Yes	307	2022-02-03		0	0	0	0	0	0	0	0	0	0
682	MRG12	MRG	3	12	53.34	-6.2215	Entrance	2022-01-27	Ringsend Park	10	Wet	No	No	Yes	285	2022-02-07		0	0	0	0	0	0	0	0	0	0
683	MRG13	MRG	3	13	53.3403	-6.2213	Entrance	2022-01-27	Ringsend Park	10	Wet	No	No	Yes	228	2022-02-15		0	0	0	0	0	0	0	0	0	0
684	MRG14	MRG	3	14	53.3401	-6.22151	Entrance	2022-01-27	Ringsend Park	10	Dry	No	No	Yes	396	2022-02-03		0	0	0	0	0	0	0	0	0	0
685	MRG15	MRG	3	15	53.3424	-6.22541	Entrance	2022-01-27	Ringsend Park	9	Wet	No	No	Yes	218	2022-02-07		0	0	0	0	0	0	0	0	0	0
686	MRG16	MRG	3	16	53.3423	-6.22536	Entrance	2022-01-27	Ringsend Park	9	Wet	No	Yes	No	300	2022-02-08		0	0	0	0	0	0	0	0	0	0
687	MRG17	MRG	3	17	53.3423	-6.22548	Entrance	2022-01-27	Ringsend Park	9	Wet	No	Yes	No	127	2022-02-15		0	0	0	0	0	0	0	0	0	0
688	MRG18	MRG	3	18	53.3425	-6.2254	Entrance	2022-01-27	Ringsend Park	9	Wet	No	Yes	No	278	2022-02-07		0	0	0	0	0	0	0	0	0	0
689	MRG19	MRG	3	19	53.3422	-6.22547	Entrance	2022-01-27	Ringsend Park	10	Wet	No	No	Yes	410	2022-02-02		0	0	0	0	0	0	0	0	0	0
690	MRG20	MRG	3	20	53.3424	-6.22524	Entrance	2022-01-27	Ringsend Park	10	Dry	No	No	Yes	255	2022-02-02		0	0	0	0	0	0	0	0	0	0
691	MRG21	MRG	3	21	53.3423	-6.22514	Entrance	2022-01-27	Ringsend Park	10	Wet	No	No	Yes	369	2022-02-15		0	0	0	0	0	0	0	0	0	0
706	SA0	SA	10	0	53.3732	-6.16968	Sideline	2022-06-24	St Annes Park	20	Dry	Yes	Yes	No	283	2022-07-08		0	0	0	0	0	0	0	0	0	0
707	SA1	SA	10	1	53.3731	-6.16955	Sideline	2022-06-24	St Annes Park	21	Wet	Yes	No	No	405	2022-07-01		0	0	0	0	0	0	0	0	0	0
708	SA2	SA	10	2	53.3731	-6.1695	Sideline	2022-06-24	St Annes Park	22	Dry	Yes	No	No	401	2022-07-06		0	0	0	0	0	0	0	0	0	0
709	SA3	SA	10	3	53.3731	-6.16965	Sideline	2022-06-24	St Annes Park	19	Dry	Yes	Yes	No	271	2022-06-28		0	0	0	0	0	0	0	0	0	0
710	SA4	SA	10	4	53.3731	-6.16947	Sideline	2022-06-24	St Annes Park	21	Wet	Yes	No	No	346	2022-07-01		0	0	0	0	0	0	0	0	0	0
711	SA5	SA	10	5	53.3731	-6.16957	Sideline	2022-06-24	St Annes Park	21	Wet	Yes	No	No	557	2022-07-08		0	0	0	0	0	0	0	0	0	0
712	SA6	SA	10	6	53.3731	-6.16952	Sideline	2022-06-24	St Annes Park	21	Wet	Yes	No	No	316	2022-07-04		0	0	0	0	0	0	0	0	0	0
713	SA7	SA	10	7	53.3732	-6.16974	Sideline	2022-06-24	St Annes Park	19	Wet	Yes	Yes	No	511	2022-07-06		0	0	0	0	0	0	0	0	0	0
714	SA8	SA	10	8	53.3732	-6.16972	Sideline	2022-06-24	St Annes Park	22	Wet	Yes	No	No	405	2022-07-04		0	0	0	0	0	0	0	0	0	0
715	SA9	SA	10	9	53.3732	-6.16962	Sideline	2022-06-24	St Annes Park	23	Wet	Yes	No	No	500	2022-07-08		0	0	0	0	0	0	0	0	0	0
716	SA10	SA	10	10	53.3697	-6.1881	Sideline	2022-06-24	St Annes Park	20	Dry	Yes	No	No	208	2022-07-06		0	0	0	0	0	0	0	0	0	0
717	SA11	SA	10	11	53.3697	-6.18802	Sideline	2022-06-24	St Annes Park	21	Wet	Yes	No	No	358	2022-07-04		0	0	0	0	0	0	0	0	0	0
718	SA44	SA	10	12	53.3697	-6.18791	Sideline	2022-06-24	St Annes Park	18	Dry	Yes	No	No	333	2022-06-28		0	0	0	0	0	0	0	0	0	0
719	SA13	SA	10	13	53.3697	-6.18814	Sideline	2022-06-24	St Annes Park	21	Wet	Yes	No	No	289	2022-07-06		0	0	0	0	0	0	0	0	0	0
720	SA14	SA	10	14	53.3697	-6.188	Sideline	2022-06-24	St Annes Park	20	Dry	Yes	No	No	315	2022-06-28		0	0	0	0	0	0	0	0	0	0
721	SA15	SA	10	15	53.3697	-6.18806	Sideline	2022-06-24	St Annes Park	21	Dry	Yes	No	No	203	2022-07-04		0	0	0	0	0	0	0	0	0	0
722	SA16	SA	10	16	53.3697	-6.18808	Sideline	2022-06-24	St Annes Park	21	Wet	Yes	No	No	352	2022-06-28		0	0	0	0	0	0	0	0	0	0
723	SA19A	SA	10	17	53.3697	-6.18797	Sideline	2022-06-24	St Annes Park	20	Wet	Yes	No	No	294	2022-07-01		0	0	0	0	0	0	0	0	0	0
724	SA18	SA	10	18	53.3697	-6.1879	Sideline	2022-06-24	St Annes Park	21	Wet	Yes	No	No	245	2022-07-04		0	0	0	0	0	0	0	0	0	0
725	SA19B	SA	10	19	53.3697	-6.18788	Sideline	2022-06-24	St Annes Park	20	Wet	Yes	No	No	364	2022-07-01		0	0	0	0	0	0	0	0	0	0
726	SA20	SA	10	20	53.3753	-6.17968	Entrance	2022-06-24	St Annes Park	20	Wet	Yes	No	No	285	2022-07-01		0	0	0	0	0	0	0	0	0	0
727	SA21	SA	10	21	53.3753	-6.1797	Entrance	2022-06-24	St Annes Park	18	Dry	No	Yes	No	376	2022-07-01		0	0	0	0	0	0	0	0	0	0
728	SA22	SA	10	22	53.3753	-6.17979	Entrance	2022-06-24	St Annes Park	20	Dry	No	No	No	306	2022-07-08		0	0	0	0	0	0	0	0	0	0
729	SA23	SA	10	23	53.3752	-6.17973	Entrance	2022-06-24	St Annes Park	18	Dry	No	Yes	No	266	2022-07-06		0	0	0	0	0	0	0	0	0	0
730	SA24	SA	10	24	53.3753	-6.17983	Entrance	2022-06-24	St Annes Park	18	Wet	Yes	Yes	No	353	2022-07-06		0	0	0	0	0	0	0	0	0	0
731	SA25	SA	10	25	53.3752	-6.17965	Entrance	2022-06-24	St Annes Park	17	Dry	No	Yes	Yes	750	2022-07-04		0	0	0	0	0	0	0	0	0	0
732	SA26	SA	10	26	53.3752	-6.17966	Entrance	2022-06-24	St Annes Park	17	Dry	No	Yes	No	466	2022-07-06		0	0	0	0	0	0	0	0	0	0
733	SA27	SA	10	27	53.3752	-6.17972	Entrance	2022-06-24	St Annes Park	19	Dry	No	Yes	Yes	352	2022-06-28		0	0	0	0	0	0	0	0	0	0
734	SA28	SA	10	28	53.3753	-6.17971	Entrance	2022-06-24	St Annes Park	21	Dry	No	No	No	305	2022-07-06		0	0	0	0	0	0	0	0	0	0
735	SA29	SA	10	29	53.3753	-6.17986	Entrance	2022-06-24	St Annes Park	18	Dry	Yes	No	Yes	354	2022-06-28		0	0	0	0	0	0	0	0	0	0
736	SA30	SA	10	30	53.3722	-6.16683	Entrance	2022-06-24	St Annes Park	18	Wet	Yes	No	No	306	2022-07-06		0	0	0	0	0	0	0	0	0	0
737	SA31	SA	10	31	53.3723	-6.16687	Entrance	2022-06-24	St Annes Park	18	Wet	Yes	No	No	376	2022-07-06		0	0	0	0	0	0	0	0	0	0
738	SA32	SA	10	32	53.3722	-6.16692	Entrance	2022-06-24	St Annes Park	18	Dry	Yes	No	No	440	2022-07-08		0	0	0	0	0	0	0	0	0	0
739	SA33	SA	10	33	53.3722	-6.16689	Entrance	2022-06-24	St Annes Park	17	Dry	Yes	Yes	No	322	2022-07-04		0	0	0	0	0	0	0	0	0	0
740	SA34	SA	10	34	53.3723	-6.16693	Entrance	2022-06-24	St Annes Park	20	Dry	Yes	No	Yes	355	2022-07-06		0	0	0	0	1	1	0	0	0	0
741	SA36	SA	10	36	53.3723	-6.16693	Entrance	2022-06-24	St Annes Park	18	Dry	Yes	No	No	374	2022-07-01		0	0	0	0	0	0	0	0	0	0
742	SA37	SA	10	37	53.3722	-6.16695	Entrance	2022-06-24	St Annes Park	18	Dry	Yes	No	No	424	2022-07-08		0	0	0	0	0	0	0	0	0	0
743	SA38	SA	10	38	53.3722	-6.16679	Entrance	2022-06-24	St Annes Park	19	Dry	Yes	No	No	268	2022-07-01		0	0	0	0	0	0	0	0	0	0
744	SA39	SA	10	39	53.3722	-6.16683	Entrance	2022-06-24	St Annes Park	19	Wet	Yes	Yes	No	475	2022-07-01		0	0	0	0	0	0	0	0	0	0
745	SA40	SA	10	40	53.37	-6.17675	Sitting	2022-06-24	St Annes Park	20	Dry	Yes	No	No	302	2022-07-04		0	0	0	0	0	0	0	0	0	0
746	SA41	SA	10	41	53.37	-6.17667	Sitting	2022-06-24	St Annes Park	20	Wet	Yes	No	No	252	2022-06-28		0	0	0	0	0	0	0	0	0	0
747	SA42	SA	10	42	53.37	-6.1767	Sitting	2022-06-24	St Annes Park	20	Wet	Yes	No	No	410	2022-07-04		0	0	0	0	0	0	0	0	0	0
748	SA43	SA	10	43	53.37	-6.17681	Sitting	2022-06-24	St Annes Park	19	Wet	Yes	No	No	350	2022-07-06		0	0	0	0	0	0	0	0	0	0
749	SA45	SA	10	45	53.3701	-6.17664	Sitting	2022-06-24	St Annes Park	19	Wet	Yes	No	No	333	2022-07-06		0	0	0	0	0	0	0	0	0	0
750	SA46	SA	10	46	53.37	-6.17665	Sitting	2022-06-24	St Annes Park	18	Dry	Yes	No	No	306	2022-07-08		0	0	0	0	0	0	0	0	0	0
751	SA47	SA	10	47	53.37	-6.17661	Sitting	2022-06-24	St Annes Park	18	Wet	Yes	No	No	352	2022-07-04		0	0	0	0	0	0	0	0	0	0
752	SA48	SA	10	48	53.37	-6.17674	Sitting	2022-06-24	St Annes Park	19	Wet	Yes	No	No	324	2022-07-01		0	0	0	0	0	0	0	0	0	0
753	SA49	SA	10	49	53.3701	-6.17668	Sitting	2022-06-24	St Annes Park	19	Wet	Yes	No	No	304	2022-07-01		0	0	0	0	0	0	0	0	0	0
754	SA50	SA	10	50	53.3686	-6.17331	Sitting	2022-06-24	St Annes Park	18	Dry	Yes	No	No	334	2022-07-08		0	0	0	0	0	0	0	0	0	0
755	SA51	SA	10	51	53.3686	-6.17338	Sitting	2022-06-24	St Annes Park	18	Dry	Yes	No	No	346	2022-07-08		0	0	0	0	0	0	0	0	0	0
756	SA52	SA	10	52	53.3686	-6.1733	Sitting	2022-06-24	St Annes Park	18	Dry	Yes	No	No	370	2022-07-06		0	0	0	0	0	0	0	0	0	0
757	SA53	SA	10	53	53.3686	-6.17342	Sitting	2022-06-24	St Annes Park	18	Dry	Yes	No	No	338	2022-07-06		0	0	0	0	0	0	0	0	0	0
758	SA54	SA	10	54	53.3687	-6.17335	Sitting	2022-06-24	St Annes Park	18	Dry	Yes	No	No	233	2022-06-28		0	0	0	0	0	0	0	0	0	0
759	SA55	SA	10	55	53.3686	-6.17333	Sitting	2022-06-24	St Annes Park	19	Dry	Yes	No	No	312	2022-06-28		0	0	0	0	0	0	0	0	0	0
760	SA56	SA	10	56	53.3686	-6.17344	Sitting	2022-06-24	St Annes Park	18	Dry	Yes	No	No	335	2022-06-28		0	0	0	0	0	0	0	0	0	0
761	SA57	SA	10	57	53.3686	-6.17342	Sitting	2022-06-24	St Annes Park	19	Dry	Yes	No	No	348	2022-07-08		0	0	0	0	0	0	0	0	0	0
762	SA58	SA	10	58	53.3686	-6.17337	Sitting	2022-06-24	St Annes Park	18	Dry	Yes	No	No	263	2022-07-04		0	0	0	0	0	0	0	0	0	0
763	SA59	SA	10	59	53.3687	-6.17345	Sitting	2022-06-24	St Annes Park	19	Dry	Yes	No	No	351	2022-07-06		0	0	0	0	0	0	0	0	0	0
764	SAPG1	SA	10	PG1	53.3699	-6.17337	Playground	2022-06-24	St Annes Park	18	Dry	Yes	No	No	333	2022-07-01		0	0	0	0	0	0	0	0	0	0
765	SAPG10	SA	10	PG10	53.37	-6.17348	Playground	2022-06-24	St Annes Park	17	Dry	Yes	Yes	No	339	2022-07-01		0	0	0	0	0	0	0	0	0	0
766	SAPG2	SA	10	PG2	53.3699	-6.17339	Playground	2022-06-24	St Annes Park	17	Dry	Yes	Yes	No	475	2022-06-28		0	0	0	0	0	0	0	0	0	0
767	SAPG3	SA	10	PG3	53.3698	-6.17322	Playground	2022-06-24	St Annes Park	17	Wet	Yes	No	No	471	2022-07-01		0	0	0	0	0	0	0	0	0	0
768	SAPG4	SA	10	PG4	53.3698	-6.17318	Playground	2022-06-24	St Annes Park	17		Yes	Yes	No	413	2022-06-28		0	0	0	0	0	0	0	0	0	0
769	SAPG5	SA	10	PG5	53.3698	-6.17309	Playground	2022-06-24	St Annes Park	19	Dry	Yes	No	No	326	2022-07-04		0	0	0	0	0	0	0	0	0	0
770	SAPG6	SA	10	PG6	53.3698	-6.17309	Playground	2022-06-24	St Annes Park	19	Wet	Yes	No	No	263	2022-07-04		0	0	0	0	0	0	0	0	0	0
771	SAPG7	SA	10	PG7	53.3697	-6.17247	Playground	2022-06-24	St Annes Park	19	Dry	Yes	Yes	No	219	2022-06-28		0	0	0	0	0	0	0	0	0	0
772	SAPG8	SA	10	PG8	53.37	-6.17295	Playground	2022-06-24	St Annes Park	18	Dry	Yes	Yes	No	374	2022-07-01		0	0	0	0	0	0	0	0	0	0
773	SAPG9	SA	10	PG9	53.3703	-6.17297	Playground	2022-06-24	St Annes Park	17	Dry	Yes	Yes	No	393	2022-07-04		0	0	0	0	0	0	0	0	0	0
776	TV21	TV	5	21	53.376	-6.29974	Entrance	2021-12-02	Tolka Valley Park	6	Dry	No	No	Yes	315	2021-12-14		0	0	0	0	0	0	0	0	0	0
777	TV22	TV	5	22	53.376	-6.2996	Entrance	2021-12-02	Tolka Valley Park	6	Dry	No	No	No	374	2021-12-08		0	0	0	0	0	0	0	0	0	0
778	TV23	TV	5	23	53.3759	-6.29964	Entrance	2021-12-02	Tolka Valley Park	7	Wet	No	No	Yes	348	2021-12-15		0	0	0	0	0	0	0	0	0	0
779	TV24	TV	5	24	53.376	-6.29961	Entrance	2021-12-02	Tolka Valley Park	6	Dry	No	No	Yes	349	2021-12-08		0	0	0	0	0	0	0	0	0	0
780	TV25	TV	5	25	53.3759	-6.29969	Entrance	2021-12-02	Tolka Valley Park	7	Wet	No	No	Yes	403	2021-12-16		0	0	0	0	0	0	0	0	0	0
781	TV26	TV	5	26	53.3759	-6.29968	Entrance	2021-12-02	Tolka Valley Park	7	Dry	No	No	Yes	342	2021-12-06		0	0	0	0	0	0	0	0	0	0
782	TV27	TV	5	27	53.376	-6.29965	Entrance	2021-12-02	Tolka Valley Park	7	Dry	No	No	Yes	483	2021-12-06		0	0	0	0	0	0	0	0	0	0
783	TV28	TV	5	28	53.376	-6.29976	Entrance	2021-12-02	Tolka Valley Park	8	Dry	No	No	Yes	398	2021-12-09		0	0	0	0	0	0	0	0	0	0
784	TV29	TV	5	29	53.376	-6.29958	Entrance	2021-12-02	Tolka Valley Park	5	Wet	No	No	No	382	2021-12-08		0	0	0	0	0	0	0	0	0	0
785	TV30	TV	5	30	53.3759	-6.29977	Entrance	2021-12-02	Tolka Valley Park	8	Dry	No	No	No	449	2021-12-22		0	0	0	0	0	0	0	0	0	0
786	TV51	TV	5	51	53.3781	-6.30263	Entrance	2021-12-02	Tolka Valley Park	7	Dry	No	No	No	456	2021-12-15		0	0	0	0	0	0	0	0	0	0
787	TV52	TV	5	52	53.3782	-6.30263	Entrance	2021-12-02	Tolka Valley Park	7	Dry	No	No	No	307	2021-12-22		0	0	0	0	0	0	0	0	0	0
788	TV53	TV	5	53	53.3782	-6.30275	Entrance	2021-12-02	Tolka Valley Park	7	Dry	No	No	No	273	2021-12-14		0	0	0	0	0	0	0	0	0	0
789	TV54	TV	5	54	53.3781	-6.30275	Entrance	2021-12-02	Tolka Valley Park	7	Dry	No	No	No	443	2021-12-15		0	0	0	0	0	0	0	0	0	0
790	TV55	TV	5	55	53.3781	-6.30277	Entrance	2021-12-02	Tolka Valley Park	8	Dry	No	No	No	291	2021-12-15		0	0	0	0	0	0	0	0	0	0
791	TV56	TV	5	56	53.3781	-6.3026	Entrance	2021-12-02	Tolka Valley Park	7	Wet	No	No	No	285	2021-12-14		0	0	0	0	0	0	0	0	0	0
792	TV57	TV	5	57	53.3781	-6.30278	Entrance	2021-12-02	Tolka Valley Park	7	Dry	No	No	No	413	2021-12-16		0	0	0	0	0	0	0	0	0	0
793	TV58	TV	5	58	53.3782	-6.30277	Entrance	2021-12-02	Tolka Valley Park	7	Dry	No	No	No	298	2021-12-09		0	0	0	0	0	0	0	0	0	0
794	TV59	TV	5	59	53.3781	-6.30264	Entrance	2021-12-02	Tolka Valley Park	7	Dry	No	No	No	354	2021-12-10		0	0	0	0	0	0	0	0	0	0
795	TV60	TV	5	60	53.3782	-6.30271	Entrance	2021-12-02	Tolka Valley Park	7	Wet	No	No	No	354	2021-12-15		0	0	0	0	0	0	0	0	0	0
796	TV2	TV	5	2	53.3778	-6.29654	Sideline	2021-12-02	Tolka Valley Park	8	Dry	Yes	No	No	222	2021-12-14		0	0	0	0	0	0	0	0	0	0
797	TV3	TV	5	3	53.3779	-6.29653	Sideline	2021-12-02	Tolka Valley Park	7	Dry	Yes	No	No	268	2021-12-16		0	0	0	0	0	0	0	0	0	0
798	TV4	TV	5	4	53.3779	-6.29656	Sideline	2021-12-02	Tolka Valley Park	6	Dry	Yes	No	No	334	2021-12-15		0	0	0	0	0	0	0	0	0	0
799	TV5	TV	5	5	53.378	-6.29658	Sideline	2021-12-02	Tolka Valley Park	8	Wet	Yes	No	No	402	2021-12-09		0	0	0	0	0	0	0	0	0	0
800	TV6	TV	5	6	53.378	-6.29663	Sideline	2021-12-02	Tolka Valley Park	7	Wet	Yes	No	No	354	2021-12-09		0	0	0	0	0	0	0	0	0	0
801	TV7	TV	5	7	53.378	-6.29661	Sideline	2021-12-02	Tolka Valley Park	6	Dry	Yes	No	No	326	2021-12-16		0	0	0	0	0	0	0	0	0	0
802	TV8	TV	5	8	53.3779	-6.29656	Sideline	2021-12-02	Tolka Valley Park	7	Dry	Yes	No	No	339	2021-12-14		0	0	0	0	0	0	0	0	0	0
803	TV9	TV	5	9	53.3779	-6.29658	Sideline	2021-12-02	Tolka Valley Park	6	Wet	Yes	No	No	236	2021-12-22		0	0	0	0	0	0	0	0	0	0
804	TV10	TV	5	10	53.3779	-6.29662	Sideline	2021-12-02	Tolka Valley Park	7	Wet	Yes	No	No	453	2021-12-10		0	0	0	0	0	0	0	0	0	0
805	TV1a	TV	5	1	53.3779	-6.29659	Sideline	2021-12-02	Tolka Valley Park	6	Dry	Yes	No	No	224	2021-12-14		0	0	0	0	0	0	0	0	0	0
806	TV1b	TV	5	1b			Sideline	2021-12-02	Tolka Valley Park	7	Wet	Yes	No	No	319	2021-12-06		0	0	0	0	0	0	0	0	0	0
807	TV31	TV	5	31	53.3787	-6.30944	Sitting	2021-12-02	Tolka Valley Park									0	0	0	0	0	0	0	0	0	0
808	TV32	TV	5	32	53.3787	-6.30953	Sitting	2021-12-02	Tolka Valley Park	7	Dry	Yes	No	No	416	2021-12-06		0	0	0	0	0	0	0	0	0	0
809	TV33	TV	5	33	53.3787	-6.30948	Sitting	2021-12-02	Tolka Valley Park	7	Dry	Yes	No	No	407	2021-12-06		0	0	0	0	0	0	0	0	0	0
810	TV34	TV	5	34	53.3787	-6.30931	Sitting	2021-12-02	Tolka Valley Park	6	Dry	Yes	No	No	453	2021-12-10		0	0	0	0	0	0	0	0	0	0
811	TV35	TV	5	35	53.3787	-6.30937	Sitting	2021-12-02	Tolka Valley Park	6	Dry	Yes	No	No	435	2021-12-14		0	0	0	0	0	0	0	0	0	0
812	TV37	TV	5	37	53.3788	-6.30949	Sitting	2021-12-02	Tolka Valley Park	7	Wet	Yes	No	No	440	2021-12-06		0	0	0	0	0	0	0	0	0	0
813	TV38	TV	5	38	53.3787	-6.30936	Sitting	2021-12-02	Tolka Valley Park	7	Wet	No	No	No	365	2021-12-22		0	0	0	0	0	0	0	0	0	0
814	TV39	TV	5	39	53.3788	-6.30937	Sitting	2021-12-02	Tolka Valley Park	7	Dry	Yes	No	No	329	2021-12-10		0	0	0	0	0	0	0	0	0	0
815	TV40	TV	5	40	53.3787	-6.3095	Sitting	2021-12-02	Tolka Valley Park	6	Wet	No	No	No	397	2021-12-09		0	0	0	0	0	0	0	0	0	0
816	TV41	TV	5	41	53.378	-6.29885	Sitting	2021-12-02	Tolka Valley Park	8	Dry	Yes	No	Yes	235	2021-12-08		0	0	0	0	0	0	0	0	0	0
817	TV42	TV	5	42	53.3781	-6.2987	Sitting	2021-12-02	Tolka Valley Park	7	Wet	Yes	No	No	317	2021-12-10		0	0	0	0	0	0	0	0	0	0
818	TV43	TV	5	43	53.378	-6.29887	Sitting	2021-12-02	Tolka Valley Park	7	Dry	Yes	No	No	322	2021-12-09		0	0	0	0	0	0	0	0	0	0
819	TV44	TV	5	44	53.378	-6.29891	Sitting	2021-12-02	Tolka Valley Park	7	Wet	Yes	No	No	366	2021-12-08		0	0	0	0	0	0	0	0	0	0
820	TV45	TV	5	45	53.378	-6.29888	Sitting	2021-12-02	Tolka Valley Park	7	Wet	Yes	No	No	329	2021-12-16		0	0	0	0	0	0	0	0	0	0
821	TV46	TV	5	46	53.378	-6.2987	Sitting	2021-12-02	Tolka Valley Park	7	Dry	Yes	No	No	309	2021-12-09		0	0	0	0	0	0	0	0	0	0
822	TV47	TV	5	47	53.378	-6.29891	Sitting	2021-12-02	Tolka Valley Park	7	Dry	Yes	No	No	290	2021-12-08		0	0	0	0	0	0	0	0	0	0
823	TV48	TV	5	48	53.378	-6.29872	Sitting	2021-12-02	Tolka Valley Park	7	Dry	Yes	No	No	292	2021-12-08		0	0	0	0	0	0	0	0	0	0
824	TV49	TV	5	49	53.378	-6.29883	Sitting	2021-12-02	Tolka Valley Park	6	Dry	Yes	No	Yes	235	2021-12-14		0	0	0	0	0	0	0	0	0	0
825	TV50	TV	5	50	53.378	-6.29892	Sitting	2021-12-02	Tolka Valley Park	6	Dry	Yes	No	No	434	2021-12-06		0	0	0	0	0	0	0	0	0	0
826	TVPG1	TVPG	5	1	53.3779	-6.29954	Playground	2021-12-02	Tolka Valley Park	9	Dry	Yes	No	Yes	354	2021-12-09		0	0	0	0	0	0	0	0	0	0
827	TVPG2	TVPG	5	2	53.3781	-6.29944	Playground	2021-12-02	Tolka Valley Park	7	Wet	Yes	No	No	530	2021-12-10		0	0	0	0	0	0	0	0	0	0
828	TVPG3	TVPG	5	3	53.3781	-6.29909	Playground	2021-12-02	Tolka Valley Park	7	Dry	Yes	No	No	379	2021-12-08		0	0	0	0	0	0	0	0	0	0
829	TVPG4	TVPG	5	4	53.3779	-6.29906	Playground	2021-12-02	Tolka Valley Park	7	Dry	Yes	No	No	354	2021-12-16		0	0	0	0	0	0	0	0	0	0
830	TVPG5	TVPG	5	5	53.3779	-6.29917	Playground	2021-12-02	Tolka Valley Park	7	Wet	Yes	No	No	366	2021-12-16		0	0	0	0	0	0	0	0	0	0
831	TVPG6	TVPG	5	6	53.3779	-6.2993	Playground	2021-12-02	Tolka Valley Park	7	Wet	Yes	No	No	405	2021-12-15		0	0	0	0	0	0	0	0	0	0
832	TVPG7	TVPG	5	7	53.3778	-6.29937	Playground	2021-12-02	Tolka Valley Park	7	Dry	Yes	No	No	213	2021-12-14		0	0	0	0	0	0	0	0	0	0
833	TVPG8	TVPG	5	8	53.3779	-6.29938	Playground	2021-12-02	Tolka Valley Park	6	Dry	Yes	No	No	233	2021-12-22		0	0	0	0	0	0	0	0	0	0
834	TVPG9	TVPG	5	9	53.378	-6.29948	Playground	2021-12-02	Tolka Valley Park	7	Wet	Yes	No	No	225	2021-12-22		0	0	0	0	0	0	0	0	0	0
835	TVPG10	TVPG	5	10	53.3779	-6.29938	Playground	2021-12-02	Tolka Valley Park	7	Wet	Yes	No	No	242	2021-12-08		0	0	0	0	0	0	0	0	0	0
52	BG3	BG	1	3	53.3226	-6.26008	Entrance	2021-05-04	Belgrave Square	18	Wet	No	No	Yes	518	2021-08-10		1	0	1	1	0	0	0	0	1	0.02
261	EC0	EC	9	0	53.324	-6.29541	Entrance	2022-05-18	Eamonn Ceannt Park	15	Wet	No	No	Yes	227	2022-05-19		2	0	1	1	3	1	0	2	0	0.02
262	EC30	EC	9	30	53.3257	-6.28994	Entrance	2022-05-18	Eamonn Ceannt Park	16	Dry	No	No	No	237	2022-06-14		1	0	1	1	0	0	0	0	1	0.02
263	ECPG5	EC	9	PG5	53.3247	-6.29058	Playground	2022-05-18	Eamonn Ceannt Park	15	Dry	Yes	No	No	320	2022-06-15		1	0	1	1	0	0	0	0	1	0.02
264	ECPG8	EC	9	PG8	53.3252	-6.29079	Playground	2022-05-18	Eamonn Ceannt Park	15	Dry	Yes	No	No	356	2022-06-15		1	0	1	1	0	0	0	0	1	0.02
325	FV1	FV	2	1	53.3637	-6.23287	Entrance	2021-08-19	Fairview Park	19	Wet	No	No	No	191	2021-09-28		1	0	1	1	0	0	0	0	1	0.02
405	GT33	GT	6	33	53.3704	-6.26354	Entrance	2022-01-11	Griffith Park	8	Dry	No	No	No	433	2022-01-21		1	0	1	1	0	0	1	0	0	0.02
407	GTEA9	GTEA	6	9	53.3706	-6.26072	Entrance	2022-01-11	Griffith Park	9	Dry	No	No	Yes	415	2022-01-25		1	0	1	1	0	0	0	0	1	0.02
409	MGTG1	MGTG	6	1	53.37052617	-6.26066096	Entrance	2022-02-21	Griffith Park	10	Wet	No	Yes	Yes	214	2022-02-23		1	0	1	1	0	0	0	0	1	0.02
413	MGTR1	MGTR	6	1	53.3703	-6.26063	Entrance	2022-02-21	Griffith Park	10	Dry	No	Yes	Yes	334	2022-02-25		1	0	1	1	0	0	0	0	1	0.02
414	MGTR8	MGTR	6	8	53.3704	-6.26064	Entrance	2022-02-21	Griffith Park	10	Dry	No	No	Yes	263	2022-02-25		1	0	1	1	1	1	0	0	1	0.02
602	R32	MJ	12		53.3564	ifth	Entrance	2021-07-06	Mountjoy sq	18	Dry	No	No		305	2021-07-09		1	0	1	1	0	0	0	1	0	0.02
692	RGPG8	RG	3	8	53.3421	-6.22442	Playground	2021-10-12	Ringsend Park	15	Wet	No	No	Yes	379	2021-10-28		1	0	1	1	0	0	0	0	1	0.02
695	RG_ENT_3	RGENT	3	3	53.3423	-6.22536	Entrance	2021-10-12	Ringsend Park	14	Wet	No	No	No	332	2021-10-26		1	0	1	1	0	0	0	0	1	0.02
696	RG_ENT_4	RGENT	3	4	53.3423	-6.22549	Entrance	2021-10-12	Ringsend Park	13	Wet	No	No	Yes	288	2021-10-13		1	0	1	1	3	1	0	0	1	0.02
697	RG_ENT_6	RGENT	3	6	53.3422	-6.22551	Entrance	2021-10-12	Ringsend Park	14	Wet	No	No	Yes	346	2021-10-28		1	0	1	1	0	0	0	0	1	0.02
700	RG_ENTB_2	RGENTB	3	2	53.3428	-6.21667	Entrance	2021-10-12	Ringsend Park	14	Wet	No	No	Yes	300	2021-10-27		1	0	1	1	0	0	0	0	1	0.02
702	RG_ENTB_9	RGENTB	3	9	53.3427	-6.21705	Entrance	2021-10-12	Ringsend Park	14	Wet	No	Yes	Yes	302	2021-10-18		1	0	1	1	0	0	0	0	1	0.02
703	MR1	MR	3	1	53.3424	-6.22529	Entrance	2022-01-27	Ringsend Park	9	Dry	Yes	No	No	243	2022-02-03		1	0	1	1	0	0	0	0	1	0.02
774	SA35	SA	10	35	53.3723	-6.16696	Entrance	2022-06-24	St Annes Park	20	Dry	Yes	No	No	359	2022-06-28		1	0	1	1	0	0	0	0	1	0.02
775	SA44	SA	10	44	53.37	-6.17668	Sitting	2022-06-24	St Annes Park	18	Wet	Yes	No	No	259	2022-07-06		1	0	1	1	0	0	0	0	0	0.02
836	TV36	TV	5	36	53.3788	-6.30941	Sitting	2021-12-02	Tolka Valley Park	7	Dry	Yes	No	No	227	2021-12-22		1	0	1	1	0	0	0	0	1	0.02
53	BG7b	BG	1	7b	53.3226	-6.26002	Entrance	2021-05-04	Belgrave Square	18	Wet	No	Yes	Yes	496	2021-08-11		2	0	2	1	0	0	0	0	2	0.04
410	MGTG2	MGTG	6	2	53.37064612	-6.26090267	Entrance	2022-02-21	Griffith Park	10	Wet	No	No	Yes	249	2022-02-25		2	0	2	1	0	0	0	0	2	0.04
412	MGTG12	MGTG	6	12	53.37240256	-6.26506414	Entrance	2022-02-21	Griffith Park	9	Wet	No	No	No	362	2022-02-25		2	0	2	1	0	0	0	0	2	0.04
545	JT58	JT	8	58	53.3844	-6.2816	Entrance	2022-04-19	Johnstown Park	11	Wet	No	No	Yes	308	2022-04-28		2	0	2	1	0	0	0	0	2	0.04
603	R40	MJ	12		53.3564	-6.25659	Playground	2021-07-06	Mountjoy sq	16	Dry	Yes	No		244	2021-07-08		2	0	2	1	0	0	0	0	2	0.04
693	RG17b	RG	3	17b	53.3422	-6.22109	Sideline	2021-10-12	Ringsend Park	14	Wet	Yes	No	No	228	2021-10-19		2	0	2	1	0	0	0	0	2	0.04
411	MGTG5	MGTG	6	5	53.37077778	-6.26106704	Entrance	2022-02-21	Griffith Park	10	Dry	No	No	Yes	247	2022-02-24		3	0	3	1	0	0	0	0	3	0.06
505	JT30	JT	8	30	53.3867	-6.27939	Entrance	2022-04-19	Johnstown Park	14	Wet	No	No	Yes	253	2022-04-21		0	0	3	1	0	0	0	0	3	0.06
698	RG_ENT_7	RGENT	3	7	53.3423	-6.22548	Entrance	2021-10-12	Ringsend Park	14	Dry	No	No	No	313	2021-10-26		2	1	3	1	0	0	1	0	2	0.06
699	RG_ENT_10	RGENT	3	10	53.3424	-6.22514	Entrance	2021-10-12	Ringsend Park	13	Dry	No	No	No	387	2021-10-28		3	0	3	1	0	0	0	0	3	0.06
408	GTPG9	GTPG	6	9	53.3696	-6.25952	Playground	2022-01-11	Griffith Park	6	Dry	Yes	No	No	403	2022-01-26		4	0	4	1	0	0	0	0	4	0.08
705	MRG6	MRG	3	6	53.3424	-6.21716	Entrance	2022-01-27	Ringsend Park	10	Dry	No	No	Yes	299	2022-02-02		3	1	4	1	0	0	0	2	2	0.08
326	FVPG5	FVPG	2	5	53.36276449	-6.23450166	Playground	2021-08-19	Fairview Park	20	Wet	Yes	No	No	282	2021-10-06		3	2	5	1	0	0	0	0	5	0.1
701	RG_ENTB_4	RGENTB	3	4	53.3427	-6.21691	Entrance	2021-10-12	Ringsend Park	14	Wet	No	No	Yes	299	2021-10-29		5	0	5	1	0	0	0	0	5	0.1
694	RG_ENT_1	RGENT	3	1	53.3423	-6.22546	Entrance	2021-10-12	Ringsend Park	14	Wet	No	No	No	281	2021-10-14		5	1	6	1	0	0	0	0	6	0.12
704	MR6	MR	3	6	53.3424	-6.22533	Entrance	2022-01-27	Ringsend Park	10	Wet	Yes	No	No	303	1933-02-03		7	2	9	1	0	0	0	0	9	0.18
406	GTEA8	GTEA	6	8	53.3703	-6.26043	Entrance	2022-01-11	Griffith Park	9	Dry	No	No	Yes	241	2022-01-26		9	6	15	1	0	0	0	0	15	0.3

## Sheet: Egg Information
Egg number	Sample ID	Egg ID	Park	Location	Length	Width	Primers	PCR Details	Sequence	Species	Query Cover (%)	E value	Description	Notes
1	BG3	BG3_1/1	Belgrave	Entrance	86	71	XZ1-NC2	Yes	TCAGTATATTAAGGAGTATGATGGGCGCGCCAATTTATGGAATGTGATTAACGCGCAAGGTTGTGGTGCATTCGGTGAGCTATGCTGGTGTGGTAATGGATATTGTGCAATTGTACAGCGTACCTTGCCAAGGAAATATTCGCACAAGAAATGGCTGTCGTTTGCTCGTAAAGAGGCAAAATTGGCCATGAGTGTATGTTGCGTTGCTTCACGATACGGCCTCCAGCAAACGTTGTTTATTGTTTGGTTGTGGCAGCATCCAGGTTGGAGGTGGCGTTATCGGTCGCTTGAATGAGGAATGCATGGCGAATGGTTGAAATGAGATTTTTTTTTTTNNCC	T. canis	98	1e-172	Toxocara canis isolate C4 SVVU 5.8S ribosomal RNA gene and internal transcribed spacer 2, partial sequence
9	FVPG5	FVPG5_2/5	Fairview	Playground	89	79	XZ1-NC2	Yes	NNNNNGTATATTAAGGAGTATGATGGGCGCGCCAATTTATGGAATGTGATTAACGCGCAAGGTTGTGGTGCATTCGGTGAGCTATGCTGGTGTGGTAATGGATATTGTGCAATTGTACAGCGTACCTTGCCAAGGAAATATTCGCACAAGAAATGGCTGTCGTTTGCTCGTAAAGAGGCAAAATTGGCCATGAGTGTATGTTGCGTTGCTTCACGATACGGCCTCCAGCAAACGTTGTTTATTGTTTGGTTGTGGCAGCATCCAGGTTGGAGGTGGCGTTATCGGTCGCTTGAATGAGGAATGCATGGCGAATGGTTGAAATGAGATTTTTTTTTTTKWSMYNH	T. canis	96	1e-171	Toxocara canis isolate C4 SVVU 5.8S ribosomal RNA gene and internal transcribed spacer 2, partial sequence
10	FVPG5	FVPG5_3/5	Fairview	Playground	85	70	XZ1-NC2	Yes	GGTCAGTATATTAAGGAGTATGANGGGCGCGCCAATTTATGGAATGTGATTAACGCGCAAGGTTGTGGTGCATTCGGTGAGCTATGCTGGTGTGGTAATGGATATTGTGCAATTGTACAGCGTACCTTGCCAAGGAAATATTCGCACAAGAAATGGCTGTCGTTTGCTCGTAAAGAGGCAAAATTGGCCATGAGTGTATGTTGCGTTGCTTCACGATACGGCCTCCAGCAAACGTTGTTTATTGTTTGGTTGTGGCAGCATCCAGGTTGGAGGTGGCGTTATCGGTCGCTTGAATGAGGAATGCATGGCGAATGGTTGAAATGAGATTTTTTTTTTTNNNCN	T. canis	98	1e-172	Toxocara canis isolate C4 SVVU 5.8S ribosomal RNA gene and internal transcribed spacer 2, partial sequence
11	FVPG5	FVPG5_4/5	Fairview	Playground	96	85	XZ1-NC2	Yes	NNNNNGTATATTAAGGAGTATGATGGGCGCGCCAATTTATGGAATGTGATTAACGCGCAAGGTTGTGGTGCATTCGGTGAGCTATGCTGGTGTGGTAATGGATATTGTGCAATTGTACAGCGTACCTTGCCAAGGAAATATTCGCACAAGAAATGGCTGTCGTTTGCTCGTAAAGAGGCAAAATTGGCCATGAGTGTATGTTGCGTTGCTTCACGATACGGCCTCCAGCAAACGTTGTTTATTGTTTGGTTGTGGCAGCATCCAGGTTGGAGGTGGCGTTATCGGTCGCTTGAATGAGGAATGCATGGCGAATGGTTGAAATGAGATTTTTTTTTTNWNSNY	T. canis	96	2e-170	Toxocara canis isolate C4 SVVU 5.8S ribosomal RNA gene and internal transcribed spacer 2, partial sequence
16	RG_ENT_1	RGENT1_1/6	Ringsend	Entrance	91	77	XZ1-NC2	Yes	NNNNYNTATTAAGGAGTATGATGGGCGCGCCAATTTATGGAATGTGATTAACGCGCAAGGTTGTGGTGCATTCGGTGAGCTATGCTGGTGTGGTAATGGATATTGTGCAATTGTACAGCGTACCTTGCCAAGGAAATATTCGCACAAGAAATGGCTGTCGTTTGCTCGTAAAGAGGCAAAATTGGCCATGAGTGTATGTTGCGTTGCTTCACGATACGGCCTCCAGCAAACGTTGTTTATTGTTTGGTTGTGGCAGCATCCAGGTTGGAGGTGGCGTTATCGGTCGCTTGAATGAGGAATGCATGGCGAATGGTTGAAATGAGATTTTTTTTTTNKRMNY	T. canis	96	1e-168	Toxocara canis isolate C4 SVVU 5.8S ribosomal RNA gene and internal transcribed spacer 2, partial sequence
18	RG_ENT_1	RGENT1_3/6	Ringsend	Entrance	92	76	XZ1-NC2	Yes	GTATATTAAGGAGTATGATGGGCGCGCCAATTTATGGAATGTGATTAACGCGCAAGGTTGTGGTGCATTCGGTGAGCTATGCTGGTGTGGTAATGGATATTGTGCAATTGTACAGCGTACCTTGCCAAGGAAATATTCGCACAAGAAATGGCTGTCGTTTGCTCGTAAAGAGGCAAAATTGGCCATGAGTGTATGTTGCGTTGCTTCACGATACGGCCTCCANCAAACGTTGTTTATTGTTTGGTTGTGGCAGCATCCAGGTTGGAGGTGGCGTTATCGGTCGCTTGAATGAGGAATGCATGGCGAATGGTTGAAATGAGATTTTTTTTTTTNNNCC	T. canis	98	8e-170	Toxocara canis isolate C4 SVVU 5.8S ribosomal RNA gene and internal transcribed spacer 2, partial sequence
19	RG_ENT_1	RGENT1_4/6	Ringsend	Entrance	92	70	XZ1-NC2	Yes	NGAGTATGATGGGCGCGCCAATTTATGGAATGTGATTAACGCGCAAGGTTGTGGTGCATTCGGTGAGCTATGCTGGTGTGGTAATGGATATTGTGCAATTGTACAGCGTACCTTGCCAAGGAAATATTCGCACAAGAAATGGCTGTCGTTTGCTCGTAAAGAGGCAAAATTGGCCATGAGTGTATGTTGCGTTGCTTCACGATACGGCCTCCANCAAACGTTGTTTATTGTTTGGTTGNGGCAGCATCCAGGTTGGAGGNGGCGTTATCGGTCGCTTGAATGAGGAATGCATGGCGAATGGTTGAAATGAGATTTTTTTTTTTNNNCC	T. canis	98	5e-162	Toxocara canis isolate C4 SVVU 5.8S ribosomal RNA gene and internal transcribed spacer 2, partial sequence
21	RG_ENT_1	RGENT1_6/6	Ringsend	Entrance	88	69	XZ1-NC2	Yes	CAGTATATTAAGGAGTATGATGGGCGCGCCAATTTATGGAATGTGATTAACGCGCAAGGTTGTGGTGCATTCGGTGAGCTATGCTGGTGTGGTAATGGATATTGTGCAATTGTACAGCGTACCTTGCCAAGGAAATATTCGCACAAGAAATGGCTGTCGTTTGCTCGTAAAGAGGCAAAATTGGCCATGAGTGTATGTTGCGTTGCTTCACGATACGGCCTCCAGCAAACGTTGTTTATTGTTTGGTTGTGGCAGCATCCAGGTTGGAGGTGGCGTTATCGGTCGCTTGAATGAGGAATGCATGGCGAATGGTTGAAATGAGATTTTTTTTTTTTNNC	T. canis	99	1e-172	Toxocara canis isolate C4 SVVU 5.8S ribosomal RNA gene and internal transcribed spacer 2, partial sequence
39	GT33	GT33_1/1	Griffith	Entrance	98	72	XZ1-NC2	Yes	AGGAAGTATGATGGGCGCGCCAATTTATGGAATGTGATTAACGCGCAAGGTTGTGGTGCATTCGGTGAGCTATGCTGGTGTGGTAATGGATATTGTGCAATTGTACAGCGTACCTTGCCAAGGAAATATTCGCACAAGAAATGGCTGTCGTTTGCTCGTAAAGAGGCAAAATTGGCCATGAGTGTATGTTGCGTTGCTTCACGATACGGCCTCCAGCAAACGTTGTTTATTGTTTGGTTGTGGCAGCATCCAGGTTGGAGGTGGCGTTATCGGTCGCTTGAATGAGGAATGCATGGCGAATGGTTGAAATGAGATTTTTTTTTTTTGCCCCC	T. canis	100	1e-167	Toxocara canis internal transcribed spacer 2, partial sequence	*First result was Candida orthopsilosis isolate j907sh internal transcribed spacer 1, partial sequence; 5.8S ribosomal RNA gene an
40	GTEA8	GTEA8_1/15	Griffith	Entrance	89	83	XZ1-NC2	Yes	CAGTATATTAAGGAGTATGANGGGCGCGCCAATTTATGGAATGTGATTAACGCGCAAGGTTGTGGTGCATTCGGTGAGCTATGCTGGTGTGGTAATGGATATTGTGCAATTGTACAGCGTACCTTGCCAAGGAAATATTCGCACAAGAAATGGCTGTCGTTTGCTCGTAAAGAGGCAAAATTGGCCATGAGTGTATGTTGCGTTGCTTCACGATACGGCCTCCAGCAAACGTTGTTTATTGTTTGGTTGTGGCAGCATCCAGGTTGGAGGTGGCGTTATCGGTCGCTTGAATGAGGAATGCATGGCGAATGGTTGAAATGAGATTTTTTTTTTTNNNCC	T. canis	98	6e-171	Toxocara canis isolate C4 SVVU 5.8S ribosomal RNA gene and internal transcribed spacer 2, partial sequence
42	GTEA8	GTEA8_3/15	Griffith	Entrance	89	86	XZ1-NC2	Yes	GAGGNNNNTATATTAAGGAGTATGATGGGCGCGCCAATTTATGGAATGTGATTAACGCGCAAGGTTGTGGTGCATTCGGTGAGCTATGCTGGTGTGGTAATGGATATTGTGCAATTGTACAGCGTACCTTGCCAAGGAAATATTCGCACAAGAAATGGCTGTCGTTTGCTCGTAAAGAGGCAAAATTGGCCATGAGTGTATGTTGCGTTGCTTCACGATACGGCCTCCAGCAAACGTTGTTTATTGTTTGGTTGTGGCAGCATCCAGGTTGGAGGTGGCGTTATCGGTCGCTTGAATGAGGAATGCATGGCGAATGGTTGAAATGAGATTTTTTTTTTTWNSMYYH	T. canis	95	2e-170	Toxocara canis isolate C4 SVVU 5.8S ribosomal RNA gene and internal transcribed spacer 2, partial sequence
43	GTEA8	GTEA8_4/15	Griffith	Entrance	95	81	XZ1-NC2	Yes	GGNNNNTATATTAAGGAGTATGATGGGCGCGCCAATTTATGGAATGTGATTAACGCGCAAGGTTGTGGTGCATTCGGTGAGCTATGCTGGTGTGGTAATGGATATTGTGCAATTGTACAGCGTACCTTGCCAAGGAAATATTCGCACAAGAAATGGCTGTCGTTTGCTCRTAAAGAGGCAAAATTGGCCATGAGTGTATGTTGCGTTGCTTCACGATACGGCCTCCAGCAAACGTTGTTTATTGTTTGGTTGTGGCAGCATCCAGGTTGGAGGTGGCGTTATCGGTCGCTTGAATGAGGAATGCATGGCGAATGGTTGAAATGAGATTTTTTTTTTTWNSMYY	T. canis	96	3e-169	Toxocara canis isolate C4 SVVU 5.8S ribosomal RNA gene and internal transcribed spacer 2, partial sequence
44	GTEA8	GTEA8_5/15	Griffith	Entrance	94	74	XZ1-NC2	Yes	NGGNMMGTANATTAAGGAGTATGATGGGCGCGCCAATTTATGGAATGTGATTAACGCGCAAGGTTGTGGTGCATTCGGTGAGCTATGCTGGTGTGGTAATGGATATTGTGCAATTGTACAGCGTACCTTGCCAAGGAAATATTCGCACAAGAAATGGCTGTCGTTTGCTCGTAAAGAGGYAAAATTGGCCATGAGTGTATGTTGCGTTGCTTCACGATACGGCCTCCMKCRAACGTTGTTTATTGTTTGGTTGTGGCAGCATCCAGGTTGGAGGTGGCGTTATCGGTCGCTTGAATGAGGAATGCATGGCRAATGGTTGAAATGAGATTTTTTTTTTKRMCYYCRSYYMAKYCSKRASCACCSSYKRAWTTWAASCWTATAMYWAASSGRAGRAAANNA…	T. canis	81	1e-163	Toxocara canis isolate C4 SVVU 5.8S ribosomal RNA gene and internal transcribed spacer 2, partial sequence
45	GTEA8	GTEA8_6/15	Griffith	Entrance	100	95	XZ1-NC2	Yes	NNNNNGTATATTAAGGAGTATGATGGGCGCGCCAATTTATGGAATGTGATTAACGCGCAAGGTTGTGGTGCATTCGGTGAGCTATGCTGGTGTGGTAATGGATATTGTGCAATTGTACAGCGTACCTTGCCAAGGAAATATTCGCACAAGAAATGGCTGTCGTTTGCTCGTAAAGAGGCAAAATTGGCCATGAGTGTATGTTGCGTTGCTTCACGATACGGCCTCCAGCAAACGTTGTTTATTGTTTGGTTGTGGCAGCATCCAGGTTGGAGGTGGCGTTATCGGTCGCTTGAATGAGGAATGCATGGCGAATGGTTGAAATGAGATTTTTTTTTTTWNSMYY	T. canis	96	6e-171	Toxocara canis isolate C4 SVVU 5.8S ribosomal RNA gene and internal transcribed spacer 2, partial sequence
46	GTEA8	GTEA8_7/15	Griffith	Entrance	83	69	XZ1-NC2	Yes	CAGTATATTAAGGAGTATGATGGGCGCGCCAATTTATGGAATGTGATTAACGCGCAAGGTTGTGGTGCATTCGGTGAGCTATGCTGGTGTGGTAATGGATATTGTGCAATTGTACAGCGTACCTTGCCAAGGAAATATTCGCACAAGAAATGGCTGTCGTTTGCTCGTAAAGAGGCAAAATTGGCCATGAGTGTATGTTGCGTTGCTTCACGATACGGCCTCCAGCAAACGTTGTTTATTGTTTGGTTGTGGCAGCATCCAGGTTGGAGGTGGCGTTATCGGTCGCTTGAATGAGGAATGCATGGCGAATGGTTGAAATGAGATTTTTTTTTTTTNCCCC	T. canis	100	3e-174	Toxocara canis isolate C4 SVVU 5.8S ribosomal RNA gene and internal transcribed spacer 2, partial sequence
47	GTEA8	GTEA8_8/15	Griffith	Entrance	90	76	XZ1-NC2	Yes	TCAGTATATTAAGGAGTATGATGGGCGCGCCAATTTATGGAATGTGATTAACGCGCAAGGTTGTGGTGCATTCGGTGAGCTATGCTGGTGTGGTAATGGATATTGTGCAATTGTACAGCGTACCTTGCCAAGGAAATATTCGCACAAGAAATGGCTGTCGTTTGCTCGTAAAGAGGCAAAATTGGCCATGAGTGTATGTTGCGTTGCTTCACGATACGGCCTCCAGCAAACGTTGTTTATTGTTTGGTTGTGGCAGCATCCAGGTTGGAGGTGGCGTTATCGGTCGCTTGAATGAGGAATGCATGGCGAATGGTTGAAATGAGATTTTTTTTTTTTNNCC	T. canis	98	4e-173	Toxocara canis isolate C4 SVVU 5.8S ribosomal RNA gene and internal transcribed spacer 2, partial sequence
48	GTEA8	GTEA8_9/15	Griffith	Entrance	92	73	XZ1-NC2	Yes	NNNNMNTATATTAAGGAGTATGATGGGCGCGCCAATTTATGGAATGTGATTAACGCGCAAGGTTGTGGTGCATTCKSTGAGCTATGCTGGTGTGGTAATGGATATTGTGCAATTGTRCAKCGTACCTTGCCAAGGAAATATTCKCRCAARAAATGGCTGTCSTTTGCTCRTAAAGAGGCAAARTTGGCCATGAGTGTATGTTGCGYTGCTTCRCRAKACGGCCTCCAKCAAACGTTGTTTATTGTTTGRTTGTGGCARCWTCCAGGTTGGAGGTGGCKTTATCGGKCRCTTGAATGARGAATGCATGGSRAATGGTTGAAATGAGATTTTTTTTTTTWNSMYH	T. canis	96	1e-143	Toxocara canis isolate C4 SVVU 5.8S ribosomal RNA gene and internal transcribed spacer 2, partial sequence
49	GTEA8	GTEA8_10/15	Griffith	Entrance	89	80	XZ1-NC2	Yes	GAAGGNNNNGTATATTAAGGAGTATGATGGGCGCGCCAATTTATGGAATGTGATTAACGCGCAAGGTTGTGGTGCATTCGGTGAGCTATGCTGGTGTGGTAATGGATATTGTGCAATTGTACAGCGTACCTTGCCAAGGAAATATTCGCACAAGAAATGGCTGTCGTTTGCTCRTAAAGAGGCAAAATTGGCCATGAGTGTATGTTGCGTTGCTTCACGATACGGCCTCCAGCAAACGTTGTTTATTGTTTGGTTGTGGCAGCATCCAGGTTGGAGGTGGCGTTATCGGTCGCTTGAATGAGGAATGCATGGCGAATGGTTGAAATGAGATTTTTTTTTTTWNSMYYH	T. canis	95	8e-170	Toxocara canis isolate C4 SVVU 5.8S ribosomal RNA gene and internal transcribed spacer 2, partial sequence
50	GTEA8	GTEA8_11/15	Griffith	Entrance	83	78	XZ1-NC2	Yes	CAGTATATTAAGGAGTATGANGGGCGCGCCAATTTATGGAATGTGATTAACGCGCAAGGTTGTGGTGCATTCGGTGAGCTATGCTGGTGTGGTAATGGATATTGTGCAATTGTACAGCGTACCTTGCCAAGGAAATATTCGCACAAGAAATGGCTGTCGTTTGCTCGTAAAGAGGCAAAATTGGCCATGAGTGTATGTTGCGTTGCTTCACGATACGGCCTCCAGCAAACGTTGTTTATTGTTTGGTTGTGGCAGCATCCAGGTTGGAGGTGGCGTTATCGGTCGCTTGAATGAGGAATGCATGGCGAATGGTTGAAATGAGATTTTTTTTTTTTNNC	T. canis	99	2e-171	Toxocara canis isolate C4 SVVU 5.8S ribosomal RNA gene and internal transcribed spacer 2, partial sequence
51	GTEA8	GTEA8_12/15	Griffith	Entrance	93	79	XZ1-NC2	Yes	NNNNNTATATTAAGGAGTATGATGGGCGCGCCAATTTATGGAATGTGATTAACGCGCAAGGTTGTGGTGCATTCGGTGAGCTATGCTGGTGTGGTAATGGATATTGTGCAATTGTACAGCGTACCTTGCCAAGGAAATATTCGCACAAGAAATGGCTGTCGTTTGCTCGTAAAGAGGCAAAATTGGCCATGAGTGTATGTTGCGTTGCTTCACGATACGGCCTCCAGCAAACGTTGTTTATTGTTTGGTTGTGGCAGCATCCAGGTTGGAGGTGGCGTTATCGGTCGCTTGAATGAGGAATGCATGGCGAATGGTTGAAATGAGATTTTTTTTTTTWNSMYYHS	T. canis	96	2e-170	Toxocara canis isolate C4 SVVU 5.8S ribosomal RNA gene and internal transcribed spacer 2, partial sequence
52	GTEA8	GTEA8_13/15	Griffith	Entrance	85	76	XZ1-NC2	Yes	CAGTATATTAAGGAGTATGATGGGCGCGCCAATTTATGGAATGTGATTAACGCGCAAGGTTGTGGTGCATTCGGTGAGCTATGCTGGTGTGGTAATGGATATTGTGCAATTGTACAGCGTACCTTGCCAAGGAAATATTCGCACAAGAAATGGCTGTCGTTTGCTCGTAAAGAGGCAAAATTGGCCATGAGTGTATGTTGCGTTGCTTCACGATACGGCCTCCAGCAAACGTTGTTTATTGTTTGGTTGTGGCAGCATCCAGGTTGGAGGTGGCGTTATCGGTCGCTTGAATGAGGAATGCATGGCGAATGGTTGAAATGAGATTTTTTTTTTTNNNCC	T. canis	98	5e-172	Toxocara canis isolate C4 SVVU 5.8S ribosomal RNA gene and internal transcribed spacer 2, partial sequence
55	GTEA9	GTEA9_1/1	Griffith	Entrance	82	76	XZ1-NC2	Yes	TCAGTATATTAAGGAGTATGATGGGCGCGCCAATTTATGGAATGTGATTAACGCGCAAGGTTGTGGTGCATTCGGTGAGCTATGCTGGTGTGGTAATGGATATTGTGCAATTGTACAGCGTACCTTGCCAAGGAAATATTCGCNCAAGAAATGGCTGTCGTTTGCTCGTAAAGAGGCAAAATTGGCCATGAGTGTATGTTGCGTTGCTTCACGATACGGCCTCCAGCAAACGTTGTTTATTGTTTGGTTGTGGCAGCATCCAGGTTGGAGGTGGCGTTATCGGTCGCTTGAATGAGGAATGCATGGCGAATGGTTGAAATGAGATTTTTTTTTTTTNNNC	T. canis	98	5e-172	Toxocara canis isolate C4 SVVU 5.8S ribosomal RNA gene and internal transcribed spacer 2, partial sequence
57	GTPG9	GTPG9_2/4	Griffith	Playground	88	77	XZ1-NC2		TCAGTATATTAAGGAGTATGATGGGCGCGCCAATTTATGGAATGTGATTAACGCGCAAGGTTGTGGTGCATTCGGTGAGCTATGCTGGTGTGGTAATGGATATTGTGCAATTGTACAGCGTACCTTGCCAAGGAAATATTCGCACAAGAAATGGCTGTCGTTTGCTCGTAAAGAGGCAAAATTGGCCATGAGTGTATGTTGCGTTGCTTCACGATACGGCCTCCAGCAAACGTTGTTTATTGTTTGGTTGTGGCAGCATCCAGGTTGGAGGTGGCGTTATCGGTCGCTTGAATGAGGAATGCATGGCGAATGGTTGAAATGAGATTTTTTTTTTTTNNCC	T. canis	98	4e-173	Toxocara canis isolate C4 SVVU 5.8S ribosomal RNA gene and internal transcribed spacer 2, partial sequence
62	MR6	MR6_2/9	Ringsend	Entrance	90	78	XZ1-NC2	Yes	TCAGTATATTAAGGAGTATGATGGGCGCGCCAATTTATGGAATGTGATTAACGCGCAAGGTTGTGGTGCATTCGGTGAGCTATGCTGGTGTGGTAATGGATATTGTGCAATTGTACAGCGTACCTTGCCAAGGAAATATTCGCACAAGAAATGGCTGTCGTTTGCTCGTAAAGAGGCAAAATTGGCCATGAGTGTATGTTGCGTTGCTTCACGATACGGCCTCCAGCAAACGTTGTTTATTGTTTGGTTGTGGCAGCATCCAGGTTGGAGGTGGCGTTATCGGTCGCTTGAATGAGGAATGCATGGCGAATGGTTGAAATGAGATTTTTTTTTTTTNNCC	T. canis	98	4e-173	Toxocara canis isolate C4 SVVU 5.8S ribosomal RNA gene and internal transcribed spacer 2, partial sequence
63	MR6	MR6_3/9	Ringsend	Entrance	94	81	XZ1-NC2	Yes	NCAGTATATTAAGGAGTATGATGGGCGCGCCAATTTATGGAATGTGATTAACGCGCAAGGTTGTGGTGCATTCGGTGAGCTATGCTGGTGTGGTAATGGATATTGTGCAATTGTACAGCGTACCTTGCCAAGGAAATATTCGCACAAGAAATGGCTGTCGTTTGCTCGTAAAGAGGCAAAATTGGCCATGAGTGTATGTTGCGTTGCTTCACGATACGGCCTCCAGCAAACGTTGTTTATTGTTTGGTTGTGGCAGCATCCAGGTTGGAGGTGGCGTTATCGGTCGCTTGAATGAGGAATGCATGGCGAATGGTTGAAATGAGATTTTTTTTTTTTNNCCN	T. canis	98	1e-172	Toxocara canis isolate C4 SVVU 5.8S ribosomal RNA gene and internal transcribed spacer 2, partial sequence
64	MR6	MR6_4/9	Ringsend	Entrance	94	83	XZ1-NC2	Yes	NCAGTATATTAAGGAGTATGATGGGCGCGCCAATTTATGGAATGTGATTAACGCGCAAGGTTGTGGTGCATTCGGTGAGCTATGCTGGTGTGGTAATGGATATTGTGCAATTGTACAGCGTACCTTGCCAAGGAAATATTCGCACAAGAAATGGCTGTCGTTTGCTCGTAAAGAGGCAAAATTGGCCATGAGTGTATGTTGCGTTGCTTCACGATACGGCCTCCAGCAAACGTTGTTTATTGTTTGGTTGTGGCAGCATCCAGGTTGGAGGTGGCGTTATCGGTCGCTTGAATGAGGAATGCATGGCGAATGGTTGAAATGAGATTTTTTTTTTTTNNCC	T. canis	98	1e-172	Toxocara canis isolate C4 SVVU 5.8S ribosomal RNA gene and internal transcribed spacer 2, partial sequence
70	MRG6	MRG6_1/4	Ringsend	Entrance	82	68	YY1-NC2	YY1 success	NNTTGNMNGCGTACCTTGCCANGGNAATATYCGCACAASAAAYGGCTGTCGTYTGCTCGTARASAGGCAAAATTGSSCRTGAGYGTRTGTTGCGTTGCTTCACGATACGGCCTCCAGCAAACGTTGTTTATTGTTTGGTTGTGGCAGCATCCAGGTTGGAGGTGGCGTTATCGGTCGCTTGAATGAGGAATGCATGRCGAATGGTTGAAATGAKATTTTTTTTTTTKRMCYYM	T. canis	93	5e-91	Toxocara canis isolate C4 SVVU 5.8S ribosomal RNA gene and internal transcribed spacer 2, partial sequence
71	MRG6	MRG6_2/4	Ringsend	Entrance	87	72	YY1-NC2	YY1 success	NNNGANNATTCGCACAAGAAATGGCTGTCGTTTGCTCGTAAAGAGGCAAAATTGGCCATGAGTGTATGTTGCGTTGCTTCACGATACGGCCTCCAGCAAACGTTGTTTATTGTTTGGTTGTGGCAGCATCCAGGTTGGAGGTGGCGTTATCGGTCGCTTGAATGAGGAATGCATGGCGAATGGTTGAAATGAGATTTTTTTTTTTTNNCC	T. canis	94	3e-97	Toxocara canis isolate C4 SVVU 5.8S ribosomal RNA gene and internal transcribed spacer 2, partial sequence
75	MGTG2	MGTG2_1/2	Griffith	Entrance	90	84	XZ1-NC2	Yes	NNGGNNNGTATATTAAGGAGTATGATGGGCGCGCCAATTTATGGAATGTGATTAACGCGCAAGGTTGTGGTGCATTCGGTGAGCTATGCTGGTGTGGTAATGGATATTGTGCAATTGTACAGCGTACCTTGCCAAGGAAATATTCGCACAAGAAATGGCTGTCGTTTGCTCRTAAAGAGGCAAAATTGGCCATGAGTGTATGTTGCGTTGCTTCACGATACGGCCTCCAGCAAACGTTGTTTATTGTTTGGTTGTGGCAGCATCCAGGTTGGAGGTGGCGTTATCGGTCGCTTGAATGAGGAATGCATGGCGAATGGTTGAAATGAGATTTTTTTTTTNWNSMYY	T. canis	99.7	3e-169	Toxocara canis isolate C4 SVVU 5.8S ribosomal RNA gene and internal transcribed spacer 2, partial sequence
78	MGTG5	MGTG5_2/3	Griffith	Entrance	73	62	YY1-NC2	YY1 success		T. canis
79	MGTG5	MGTG5_3/3	Griffith	Entrance	93	81	XZ1-NC2	Yes	CNGTATATTAAGGAGTATGATGGGCGCGCCAATTTATGGAATGTGATTAACGCGCAAGGTTGTGGTGCATTCGGTGAGCTATGCTGGTGTGGTAATGGATATTGTGCAATTGTACAGCGTACCTTGCCAAGGAAATATTCGCACAAGAAATGGCTGTCGTTTGCTCGTAAAGAGGCAAAATTGGCCATGAGTGTATGTTGCGTTGCTTCACGATACGGCCTCCAGCAAACGTTGTTTATTGTTTGGTTGTGGCAGCATCCAGGTTGGAGGTGGCGTTATCGGTCGCTTGAATGAGGAATGCATGGCGAATGGTTGAAATGAGATTTTTTTTTTTTNNCC	T. canis	96	2e-171	Toxocara canis isolate C4 SVVU 5.8S ribosomal RNA gene and internal transcribed spacer 2, partial sequence
82	MGTR1	MGTR1_1/1	Griffith	Entrance	84	78	XZ1-NC2	Yes	CAGTATATTAAGGAGTATGANGGGCGCGCCAATTTATGGAATGTGATTAACGCGCAAGGTTGTGGTGCATTCGGTGAGCTATGCTGGTGTGGTAATGGATATTGTGCAATTGTACAGCGTACCTTGCCAAGGAAATATTCGCACAAGAAATGGCTGTCGTTTGCTCGTAAAGAGGCAAAATTGGCCATGAGTGTATGTTGCGTTGCTTCACGATACGGCCTCCAGCAAACGTTGTTTATTGTTTGGTTGTGGCAGCATCCAGGTTGGAGGTGGCGTTATCGGTCGCTTGAATGAGGAATGCATGGCGAATGGTTGAAATGAGATTTTTTTTTTTTNNC	T. canis	99	2e-171	Toxocara canis isolate C4 SVVU 5.8S ribosomal RNA gene and internal transcribed spacer 2, partial sequence
88	ECPG5	ECPG5_1/1	Eamonn Ceannt Park	Playground	84	71	XZ1-NC2	Yes	TAGGTCAGTATATTAAGGAGTATGATGGGCGCGCCAATTTATGGAATGTGATTAACGCGCAAGGTTGTGGTGCATTCGGTGAGCTATGCTGGTGTGGTAATGGATATTGTGCAATTGTACAGCGTACCTTGCCAAGGAAATATTCGCACAAGAAATGGCTGTCGTTTGCTCGTAAAGAGGCAAAATTGGCCATGAGTGTATGTTGCGTTGCTTCACGATACGGCCTCCAGCAAACGTTGTTTATTGTTTGGTTGTGGCAGCATCCAGGTTGGAGGTGGCGTTATCGGTCGCTTGAATGAGGAATGCATGGCGAATGGTTGAAATGAGATTTTTTTTTTTTACCCCC	T. canis	100	1e-177	Toxocara canis isolate C4 SVVU 5.8S ribosomal RNA gene and internal transcribed spacer 2, partial sequence
89	ECPG8	ECPG8_1/1	Eamonn Ceannt Park	Playground	92	81	XZ1-NC2	Yes	AGGTAAGTATATTAAGGAGTATGATGGGCGCGCCAATTTATGGAATGTGATTAACGCGCAAGGTTGTGGTGCATTCGGTGAGCTATGCTGGTGTGGTAATGGATATTGTGCAATTGTACAGCGTACCTTGCCAAGGAAATATTCGCACAAGAAATGGCTGTCGTTTGCTCGTAAAGAGGCAAAATTGGCCATGAGTGTATGTTGCGTTGCTTCACGATACGGCCTCCAGCAAACGTTGTTTATTGTTTGGTTGTGGCAGCATCCAGGTTGGAGGTGGCGTTATCGGTCGCTTGAATGAGGAATGCATGGCGAATGGTTGAAATGAGATTTTTTTTTTTTGACCC	T. canis	99	2e-175	Toxocara canis internal transcribed spacer 2, partial sequence
92	JT30	JT30_1/3	Johnstown	Entrance	94	68	XZ1-NC2	Yes	GAGGGTAGTATATTAAGGAGTATGATGGGCGCGCCAATTTATGGAATGTGATTAACGCGCAAGGTTGTGGTGCATTCGGTGAGCTATGCTGGTGTGGTAATGGATATTGTGCAATTGTACAGCGTACCTTGCCAAGGAAATATTCGCACAAGAAATGGCTGTCGTTTGCTCGTAAAGAGGCAAAATTGGCCATGAGTGTATGTTGCGTTGCTTCACGATACGGCCTCCAGCAAACGTTGTTATTGTTTGGTTGTGGCAGCATCCAGGTTGGAGGTGGCGTTATCGGTCGCTTGATGAGGAATGCATGGCGAATGGTTGAAATGAGATTTTTTTTTTTTAACCCC	T. canis	100	4e-173	Toxocara canis isolate C4 SVVU 5.8S ribosomal RNA gene and internal transcribed spacer 2, partial sequence
93	JT30	JT30_2/3	Johnstown	Entrance	88	68	XZ1-NC2	Yes	GGGTCAGTATATTAAGGAGTATGATGGGCGCGCCAATTTATGGAATGTGATTAACGCGCAAGGTTGTGGTGCATTCGGTGAGCTATGCTGGTGTGGTAATGGATATTGTGCAATTGTACAGCGTACCTTGCCAAGGAAATATTCGCACAAGAAATGGCTGTCGTTTGCTCGTAAAGAGGCAAAATTGGCCATGAGTGTATGTTGCGTTGCTTCACGATACGGCCTCCAGCAAACGTTGTTTATTGTTTGGTTGTGGCAGCATCCAGGTTGGAGGTGGCGTTATCGGTCGCTTGAATGAGGAATGCATGGCGAATGGTTGAAATGAGATTTTTTTTTTTTGAC	T. canis	100	2e-176	Toxocara canis internal transcribed spacer 2, partial sequence
74	MGTG1	MGTG1_1/1	Griffith	Entrance	84	71	XZ1-NC2	Yes	GTAGATATGGAGAAGTAAGATCGTGGCACGCGTACGTATGGAATGTGCTTAACGCGTAAGCTTCTGGTGCATTCTTTCGCAACGTGCATTCGGTGAGCTACGCCGGTAATCGATGTTGTGTGAAATTATACCACGTACCTTGCCAAGACTATGTATGCACAAGAAATCGCTGTCGTTTGCTCGTGAAGAGGCGAGAATGGCCATTGGCGTATGTGTTCCTTCACGATATGGCCTCCAGCAAGCGTTGTTTGTTGTTGCTTGGCGGCAAAATCTAGGTTGGAGGTAACGTCATCGGCTGCTTGAAGAAGGAATGCGCGCTGAATGGTTGACATCAAATTTTTTTGACCTCAGCTCAGTCGTGACCACCCGCTGAATTTAAGCATATAACTAAGCGGAGGA…	T. cati	98	0	Toxocara cati 49-C_TcI genes for ITS2, LSU rRNA
84	JT58	JT58_1/2	Johnstown	Entrance	67	56	XZ1-NC2	Yes	CTGAAGGGTCAGAATATGGGAGAAGTAAGATCGTGGCACGCGTACGTATGGAATGTGCTTAACGCGTAAGCTTCTGGTGCATTCTTTCGCAACGTGCATTCGGTGAGCTACGCCGGTAATCGATGTTGTGTGAAATTATACCACGTACCTTGCCAAGACTATGTATGCACAAGAAATCGCTGTCGTTTGCTCGTGAAGAGGCGAGAATGGCCATTGGCGTATGTGTTCCTTCACGATATGGCCTCCAGCAAGCGTTGTTTGTTGTTGCTTGGCGGCAAAATCTAGGTTGGAGGTAACGTCATCGGCTGCTTGAAGAAGGAATGCGCGCTGAATGGTTGACATCAAATTTTTTTGACCTCAGCTCAGTCGTGACCACCCGCTGAATTTAAGCATATAACT…	T. cati	98	99.28	Toxocara cati isolate D15-3229 5.8S ribosomal RNA gene, partial sequence; internal transcribed spacer 2, comple
85	JT58	JT58_2/2	Johnstown	Entrance	84	62	XZ1-NC2	Yes	GTGAAGGGTCAGAATATGGGAGAAGTAAGATCGTGGCACGCGTACGTATGGAATGTGCTTAACGCGTAAGCTTCTGGTGCATTCTTTCGCAACGTGCATTCGGTGAGCTACGCCGGTAATCGATGTTGTGTGAAATTATACCACGTACCTTGCCAAGACTATGTATGCACAAGAAATCGCTGTCGTTTGCTCGTGAAGAGGCGAGAATGGCCATTGGCGTATGTGTTCCTTCACGATATGGCCTCCAGCAAGCGTTGTTTGTTGTTGCTTGGCGGCAAAATCTAGGTTGGAGGTAACGTCATCGGCTGCTTGAAGAAGGAATGCGCGCTGAATGGTTGACATCAAATTTTTTTGACCTCAGCTCAGTCGTGACCACCCGCTGAATTTAAGCATATAACT…	T. cati	97	0	Toxocara cati isolate D15-3229 5.8S ribosomal RNA gene, partial sequence; internal transcribed spacer 2, comple
2	BG7b	BG7B_1/2	Belgrave	Entrance	90	70		No, lost before PCR
3	BG7b	BG7B_2/2	Belgrave	Entrance	87	71		No, failed PCR
4	R32	R32 1/1	Mountjoy	Entrance	79	61		No, lost before PCR
5	R40	R40_1/2	Mountjoy	Playground	99	72		No, lost before PCR
6	R40	R40_2/2	Mountjoy	Playground	84	83		No, lost before PCR
7	FV1	FV_1/1	Fairview	Entrance	88	87		No, failed PCR
8	FVPG5	FVPG5_1/5	Fairview	Playground	81	71		No, failed PCR
12	FVPG5	FVPG5_5/5	Fairview	Playground	91	81		No, lost before PCR
13	RGPG8	RGPG8_1/1	Ringsend	Playground	89	67		No, lost before PCR
14	RG17b	RG17b_1/2	Ringsend	Sideline
15	RG17b	RG17b_2/2	Ringsend	Sideline
17	RG_ENT_1	RGENT1_2/6	Ringsend	Entrance	86	72		No, failed PCR
20	RG_ENT_1	RGENT1_5/6	Ringsend	Entrance	93	78		XZ1 product run 3, not sequenced
22	RG_ENT_3	RGENT3_1/1	Ringsend	Entrance	82	70		No, lost before PCR
23	RG_ENT_4	RGENT4_1/1	Ringsend	Entrance	85	73		No, lost before PCR
24	RG_ENT_6	RGENT6_1/1	Ringsend	Entrance	86	83		No, lost before PCR
25	RG_ENT_7	RGENT7_1/3	Ringsend	Entrance	100	68		YY1 product run 1, not sequenced
26	RG_ENT_7	RGENT7_2/3	Ringsend	Entrance	87	84		No, lost before PCR
27	RG_ENT_7	RGENT7_3/3	Ringsend	Entrance
28	RG_ENT_10	RGENT10_1/3	Ringsend	Entrance	89	87		No, lost before PCR
29	RG_ENT_10	RGENT10_2/3	Ringsend	Entrance	89	83		No, lost before PCR
30	RG_ENT_10	RGENT10_3/3	Ringsend	Entrance	87	71		No, lost before PCR
31	RG_ENTB_2	RGENTB2_1/1	Ringsend	Entrance	88	81		No, failed PCR
32	RG_ENTB_4	RG_ENTB4_1/5	Ringsend	Entrance	82	80		No, failed PCR
33	RG_ENTB_4	RG_ENTB4_2/5	Ringsend	Entrance	85	75		No, failed PCR
34	RG_ENTB_4	RG_ENTB4_3/5	Ringsend	Entrance	81	79		No, failed PCR
35	RG_ENTB_4	RG_ENTB4_4/5	Ringsend	Entrance	89	76		No, failed PCR
36	RG_ENTB_4	RG_ENTB4_5/5	Ringsend	Entrance	80	73		XZ1 product run 3, not sequenced
37	RG_ENTB_9	RGENTB9_1/1	Ringsend	Entrance	82	79		No, failed PCR
38	TV36	Tv36_1/1	Tolka valley	Sitting	83	67		XZ1 product run 3, not sequenced
41	GTEA8	GTEA8_2/15	Griffith	Entrance	95	72		No, failed PCR
53	GTEA8	GTEA8_14/15	Griffith	Entrance	79	67		No, lost before PCR
54	GTEA8	GTEA8_15/15	Griffith	Entrance	85	84		No, lost before PCR
56	GTPG9	GTPG9_1/4	Griffith	Playground	76	69		No, failed PCR
58	GTPG9	GTPG9_3/4	Griffith	Playground	82	79		No, lost before PCR
59	GTPG9	GTPG9_4/4	Griffith	Playground	87	66		No, lost before PCR
60	MR1	MR1_1/1	Ringsend	Entrance	89	70		No, lost before PCR
61	MR6	MR6_1/9	Ringsend	Entrance	85	65		No, lost before PCR
65	MR6	MR6_5/9	Ringsend	Entrance	86	73		No, failed PCR
66	MR6	MR6_6/9	Ringsend	Entrance	87	78		No, failed PCR
67	MR6	MR6_7/9	Ringsend	Entrance	84	83		No, lost before PCR
68	MR6	MR6_8/9	Ringsend	Entrance	90	79		No, lost before PCR
69	MR6	MR6_9/9	Ringsend	Entrance	90	87
72	MRG6	MRG6_3/4	Ringsend	Entrance	87	81		No, lost before PCR
73	MRG6	MRG6_4/4	Ringsend	Entrance	88	84		No, lost before PCR
76	MGTG2	MGTG2_2/2	Griffith	Entrance	90	67		No, lost before PCR
77	MGTG5	MGTG5_1/3	Griffith	Entrance	75	67		No, failed PCR
80	MGTG12	MGTG12_1/2	Griffith	Entrance				No, lost before PCR
81	MGTG12	MGTG12_2/2	Griffith	Entrance				No, lost before PCR
83	MGTR8	MGTR8_1/1	Griffith	Entrance	88	84		No, failed PCR
86	EC0	EC0_1/2	Eamonn Ceannt Park	Entrance	88	82		No, failed PCR
87	EC30	EC30_1/1	Eamonn Ceannt Park	Entrance	83	72		No, failed PCR
90	SA35	SA35_1/1	St Annes	Entrance	93	74		No, failed PCR
91	SA44	SA44_1/1	St Annes	Sitting	90	86		No, failed PCR
94	JT30	JT30_3/3	Johnstown	Entrance	88	80		No, failed PCR
