# Supplementary material for: Park entrances, commonly contaminated with infective Toxocara canis eggs, present a risk of zoonotic infection and an opportunity for focused intervention
Source: PLoS Negl Trop Dis. 2025 Mar 27;19(3):e0012917. doi: 10.1371/journal.pntd.0012917 (PMC11949369; doi:10.1371/journal.pntd.0012917)
Supplement: S1 File — Photographs and measurements of the eggs recovered as part of the study. (ZIP) [file pntd.0012917.s003.zip]

Archive with 1 entries (1 files):
- Supplementary Information_Egg Pictures.docx
